# Supplementary material for: Knockdown of RBM15 inhibits tumor progression and the JAK-STAT signaling pathway in cervical cancer
Source: BMC Cancer. 2023 Jul 20;23:684. doi: 10.1186/s12885-023-11163-z (PMC10360283; doi:10.1186/s12885-023-11163-z)
Supplement: Supplementary file 2 — Supplementary Material 2 [file 12885_2023_11163_MOESM2_ESM.xlsx]

## Sheet: Sheet1
Name	Sequence（5’-3’）
si-RBM15-1-F	GCCUGUUUCAUGAGUUCAAAC
si-RBM15-1-R	UUGAACUCAUGAAACAGGCCG
si-RBM15-2-F	GAGGAUGAUCAGCGAGCUAAC
si-RBM15-2-R	UAGCUCGCUGAUCAUCCUCGG
si-RBM15-3-F	GGACAAGUCCAGCAGUCGAGG
si-RBM15-3-R	UCGACUGCUGGACUUGUCCAG
si-NC-F	UUCUCCGAACGUGUCACGUTT
si-NC-R	ACGUGACACGUUCGGAGAATT
GAPDH-F	GAGTCAACGGATTTGGTCGT
GAPDH-R	TTGATTTTGGAGGGATCTCG
RBM15-F	TCTTCCCGTCTTCTCTTGGA
RBM15-R	AAGCAGTGCTGGTGCTAGGT
CBLL1-F	AGAATTGTCCATGGCTCCAC
CBLL1-R	GGTGGTGCATAATGTTGCTG
WTAP-F	GCGACTAGCAACCAAGGAAC
WTAP-R	CATTTTGGGCTTGTTCCAGT
YTHDC2-F	CTCCAGCATTACACCCACCT
YTHDC2-R	GGAGATTTTGAGCCCTTTCC
