# Supplementary material for: Knockdown of RBM15 inhibits tumor progression and the JAK-STAT signaling pathway in cervical cancer
Source: BMC Cancer. 2023 Jul 20;23:684. doi: 10.1186/s12885-023-11163-z (PMC10360283; doi:10.1186/s12885-023-11163-z)
Supplement: Supplementary file 3 — Supplementary Material 3 [file 12885_2023_11163_MOESM3_ESM.xlsx]

## Sheet: Sheet1
Gene.symbol	Gene.title
CRISP3	cysteine rich secretory protein 3
PHYHIP	phytanoyl-CoA 2-hydroxylase interacting protein
MTUS2	microtubule associated tumor suppressor candidate 2
ANO10	anoctamin 10
APOC1	apolipoprotein C1
TMEM39A	transmembrane protein 39A
DNA2	DNA replication helicase/nuclease 2
CENPI	centromere protein I
CRISP2	cysteine rich secretory protein 2
KPNA1	karyopherin subunit alpha 1
RBM20	RNA binding motif protein 20
TOPBP1	topoisomerase (DNA) II binding protein 1
SCNN1B	sodium channel epithelial 1 beta subunit
DTL	denticleless E3 ubiquitin protein ligase homolog
MADCAM1	mucosal vascular addressin cell adhesion molecule 1
KIF14	kinesin family member 14
ESR1	estrogen receptor 1
NEMP1	nuclear envelope integral membrane protein 1
ZIC2	Zic family member 2
PPFIBP1	PPFIA binding protein 1
FAM63A	family with sequence similarity 63 member A
LHPP	phospholysine phosphohistidine inorganic pyrophosphate phosphatase
C2orf54	chromosome 2 open reading frame 54
NUP214	nucleoporin 214
GMPS	guanine monophosphate synthase
KNTC1	kinetochore associated 1
C15orf59	chromosome 15 open reading frame 59
CENPQ	centromere protein Q
TBC1D15	TBC1 domain family member 15
FAM3D	family with sequence similarity 3 member D
TOP3B	topoisomerase (DNA) III beta
YIPF2	Yip1 domain family member 2
S1PR3	sphingosine-1-phosphate receptor 3
SLC22A14	solute carrier family 22 member 14
TPT1P8	tumor protein, translationally-controlled 1 pseudogene 8
SLC5A1	solute carrier family 5 member 1
WDHD1	WD repeat and HMG-box DNA binding protein 1
ATAD2	ATPase family, AAA domain containing 2
PTCRA	pre T-cell antigen receptor alpha
SYNGR1	synaptogyrin 1
CENPN	centromere protein N
RAB11B-AS1	RAB11B antisense RNA 1
IGSF22	immunoglobulin superfamily member 22
HAUS5	HAUS augmin like complex subunit 5
POLQ	DNA polymerase theta
FAM47C	family with sequence similarity 47 member C
GREB1L	growth regulation by estrogen in breast cancer 1 like
ACTL6A	actin like 6A
TSEN54	tRNA splicing endonuclease subunit 54
LIN9	lin-9 DREAM MuvB core complex component
FMN1	formin 1
TAF3	TATA-box binding protein associated factor 3
DBF4	DBF4 zinc finger
CDKN2A	cyclin dependent kinase inhibitor 2A
PSIP1	PC4 and SFRS1 interacting protein 1
NRAV	negative regulator of antiviral response (non-protein coding)
ST8SIA5	ST8 alpha-N-acetyl-neuraminide alpha-2,8-sialyltransferase 5
MYBL2	MYB proto-oncogene like 2
CRNN	cornulin
HIST1H2AH///HIST1H2AG///HIST1H2AM///HIST1H2AL///HIST1H2AK///HIST1H2AI	histone cluster 1, H2ah///histone cluster 1, H2ag///histone cluster 1, H2am///histone cluster 1, H2al///histone cluster 1, H2ak///histone cluster 1, H2ai
EEF2KMT	eukaryotic elongation factor 2 lysine methyltransferase
RMI2	RecQ mediated genome instability 2
LOC102724532///SP2-AS1	uncharacterized LOC102724532///SP2 antisense RNA 1
PLA2G4F	phospholipase A2 group IVF
ODF3L2	outer dense fiber of sperm tails 3 like 2
ZFX	zinc finger protein, X-linked
DDIAS	DNA damage induced apoptosis suppressor
NOVA2	NOVA alternative splicing regulator 2
SERPINB1	serpin family B member 1
GPR19	G protein-coupled receptor 19
LOC101928718///FAM212B	uncharacterized LOC101928718///family with sequence similarity 212 member B
NUP210	nucleoporin 210
BORCS6	BLOC-1 related complex subunit 6
UHRF1	ubiquitin like with PHD and ring finger domains 1
ABL2	ABL proto-oncogene 2, non-receptor tyrosine kinase
THSD4	thrombospondin type 1 domain containing 4
RBM15	RNA binding motif protein 15
TMEM184C	transmembrane protein 184C
CYP2A6	cytochrome P450 family 2 subfamily A member 6
RNF17	ring finger protein 17
NXNL2	nucleoredoxin-like 2
ARHGEF7	Rho guanine nucleotide exchange factor 7
LOC102800447///LOC101930566	uncharacterized LOC102800447///uncharacterized LOC101930566
EXO1	exonuclease 1
THRA	thyroid hormone receptor, alpha
HM13	histocompatibility minor 13
PARP2	poly(ADP-ribose) polymerase 2
ZNF506	zinc finger protein 506
CTHRC1	collagen triple helix repeat containing 1
SNRNP48	small nuclear ribonucleoprotein U11/U12 subunit 48
MPHOSPH9	M-phase phosphoprotein 9
TCOF1	treacle ribosome biogenesis factor 1
C6orf1	chromosome 6 open reading frame 1
SYNJ2	synaptojanin 2
ACVR1B	activin A receptor type 1B
NRAP	nebulin related anchoring protein
HOXC5	homeobox C5
CABLES2	Cdk5 and Abl enzyme substrate 2
KIF4A	kinesin family member 4A
NCS1	neuronal calcium sensor 1
DCUN1D3	defective in cullin neddylation 1 domain containing 3
SLF1	SMC5-SMC6 complex localization factor 1
EDN3	endothelin 3
CDC7	cell division cycle 7
LINC01620	long intergenic non-protein coding RNA 1620
INPP5J	inositol polyphosphate-5-phosphatase J
TCAM1P	testicular cell adhesion molecule 1, pseudogene
CPXCR1	CPX chromosome region, candidate 1
CBX3	chromobox 3
TSPY10///TSPY8///TSPY4///TSPY3///TSPY1	testis specific protein, Y-linked 10///testis specific protein, Y-linked 8///testis specific protein, Y-linked 4///testis specific protein, Y-linked 3///testis specific protein, Y-linked 1
ZCWPW1	zinc finger CW-type and PWWP domain containing 1
GLRA3	glycine receptor alpha 3
POU5F1B	POU class 5 homeobox 1B
TAF2	TATA-box binding protein associated factor 2
IPO9	importin 9
RSRC1	arginine and serine rich coiled-coil 1
SCNN1G	sodium channel epithelial 1 gamma subunit
PLSCR1	phospholipid scramblase 1
ZNF626	zinc finger protein 626
CD300LB	CD300 molecule like family member b
C20orf202	chromosome 20 open reading frame 202
KIFC1	kinesin family member C1
DCLRE1B	DNA cross-link repair 1B
DIS3L2	DIS3 like 3'-5' exoribonuclease 2
NUP62	nucleoporin 62
RBPMS-AS1	RBPMS antisense RNA 1
SMC1A	structural maintenance of chromosomes 1A
LOC101929219///LOC100505650///C1orf186	uncharacterized LOC101929219///uncharacterized LOC100505650///chromosome 1 open reading frame 186
CDK14	cyclin dependent kinase 14
RARG	retinoic acid receptor gamma
LEXM	lymphocyte expansion molecule
DEPDC1	DEP domain containing 1
MUC4	mucin 4, cell surface associated
CR2	complement component 3d receptor 2
IFI30///PIK3R2	IFI30, lysosomal thiol reductase///phosphoinositide-3-kinase regulatory subunit 2
C5orf34	chromosome 5 open reading frame 34
SH3PXD2A-AS1	SH3PXD2A antisense RNA 1
MELK	maternal embryonic leucine zipper kinase
TRIP13	thyroid hormone receptor interactor 13
ASAP1	ArfGAP with SH3 domain, ankyrin repeat and PH domain 1
SPAG5	sperm associated antigen 5
WDTC1	WD and tetratricopeptide repeats 1
FBXO5	F-box protein 5
C18orf54	chromosome 18 open reading frame 54
C12orf76	chromosome 12 open reading frame 76
USP18	ubiquitin specific peptidase 18
CDK2	cyclin dependent kinase 2
SNORA68	small nucleolar RNA, H/ACA box 68
U2SURP	U2 snRNP associated SURP domain containing
FAAP20	Fanconi anemia core complex associated protein 20
CTTNBP2	cortactin binding protein 2
LOC100132078	uncharacterized LOC100132078
MUC8	mucin 8
LAGE3	L antigen family member 3
SENP5	SUMO1/sentrin specific peptidase 5
MMP28	matrix metallopeptidase 28
BRIP1	BRCA1 interacting protein C-terminal helicase 1
KALRN	kalirin, RhoGEF kinase
PIAS2	protein inhibitor of activated STAT 2
LOC100288637///ARHGAP11B	OTU deubiquitinase 7A pseudogene///Rho GTPase activating protein 11B
MCM4	minichromosome maintenance complex component 4
LOC100129476	uncharacterized LOC100129476
TMEM62	transmembrane protein 62
NUP133	nucleoporin 133
MAPK10	mitogen-activated protein kinase 10
FAM49B	family with sequence similarity 49 member B
MYL5	myosin light chain 5
ADPGK	ADP dependent glucokinase
HLTF	helicase like transcription factor
SPTLC3	serine palmitoyltransferase long chain base subunit 3
CA9	carbonic anhydrase 9
GAS2L3	growth arrest specific 2 like 3
ARHGAP1	Rho GTPase activating protein 1
MBLAC1	metallo-beta-lactamase domain containing 1
NUF2	NUF2, NDC80 kinetochore complex component
MASTL	microtubule associated serine/threonine kinase like
SLURP1	secreted LY6/PLAUR domain containing 1
CCDC138	coiled-coil domain containing 138
LCN8	lipocalin 8
LOC101927516	uncharacterized LOC101927516
GP2	glycoprotein 2
RFC4	replication factor C subunit 4
DISP3	dispatched RND transporter family member 3
BMP8B	bone morphogenetic protein 8b
USP5	ubiquitin specific peptidase 5
YES1	YES proto-oncogene 1, Src family tyrosine kinase
AGFG2	ArfGAP with FG repeats 2
KLF11	Kruppel like factor 11
STK3	serine/threonine kinase 3
SH2D1A	SH2 domain containing 1A
CACNA1S	calcium voltage-gated channel subunit alpha1 S
HSD3B7	hydroxy-delta-5-steroid dehydrogenase, 3 beta- and steroid delta-isomerase 7
HFE	hemochromatosis
AMER2	APC membrane recruitment protein 2
SRSF10	serine and arginine rich splicing factor 10
TOP2A	topoisomerase (DNA) II alpha
ARL11	ADP ribosylation factor like GTPase 11
INPP5D	inositol polyphosphate-5-phosphatase D
DICER1-AS1	DICER1 antisense RNA 1
KNL1	kinetochore scaffold 1
HTR4	5-hydroxytryptamine receptor 4
NCAPG2	non-SMC condensin II complex subunit G2
WWC2-AS2	WWC2 antisense RNA 2
VDR	vitamin D (1,25- dihydroxyvitamin D3) receptor
CTRB2///CTRB1	chymotrypsinogen B2///chymotrypsinogen B1
SGSM3	small G protein signaling modulator 3
ECT2	epithelial cell transforming 2
ACOX2	acyl-CoA oxidase 2
EPHA1	EPH receptor A1
PHLDA1	pleckstrin homology like domain family A member 1
LOC105371708	uncharacterized LOC105371708
FAM224A///FAM224B	family with sequence similarity 224 member A (non-protein coding)///family with sequence similarity 224 member B (non-protein coding)
ZC4H2	zinc finger C4H2-type containing
GGA2	golgi associated, gamma adaptin ear containing, ARF binding protein 2
ZNF775	zinc finger protein 775
KIAA1524	KIAA1524
TNRC6B	trinucleotide repeat containing 6B
CRYL1	crystallin lambda 1
CCDC59	coiled-coil domain containing 59
PRDX2	peroxiredoxin 2
GABRG3-AS1	GABRG3 antisense RNA 1
GABPB1	GA binding protein transcription factor beta subunit 1
SEPT5-GP1BB///SEPT5///GP1BB	SEPT5-GP1BB readthrough///septin 5///glycoprotein Ib platelet beta subunit
FOXRED2	FAD dependent oxidoreductase domain containing 2
LOC643355	uncharacterized LOC643355
CAPN5	calpain 5
TNPO3	transportin 3
WNT6	Wnt family member 6
VHL	von Hippel-Lindau tumor suppressor
SMC4	structural maintenance of chromosomes 4
LRR1	leucine rich repeat protein 1
CNTLN	centlein
PXDC1	PX domain containing 1
THAP8	THAP domain containing 8
CHMP6	charged multivesicular body protein 6
SLC11A1	solute carrier family 11 member 1
NDUFS1	NADH:ubiquinone oxidoreductase core subunit S1
DTX3L	deltex E3 ubiquitin ligase 3L
HIST1H3F///HIST1H3B///HIST1H3H///HIST1H3J///HIST1H3G///HIST1H3I///HIST1H3E///HIST1H3C///HIST1H3D///HIST1H3A	histone cluster 1, H3f///histone cluster 1, H3b///histone cluster 1, H3h///histone cluster 1, H3j///histone cluster 1, H3g///histone cluster 1, H3i///histone cluster 1, H3e///histone cluster 1, H3c///histone cluster 1, H3d///histone cluster 1, H3a
ZG16B	zymogen granule protein 16B
DSCC1	DNA replication and sister chromatid cohesion 1
SHANK2	SH3 and multiple ankyrin repeat domains 2
MCM2	minichromosome maintenance complex component 2
RNASEH2B	ribonuclease H2 subunit B
RIBC2	RIB43A domain with coiled-coils 2
LARS2	leucyl-tRNA synthetase 2, mitochondrial
ELAVL2	ELAV like neuron-specific RNA binding protein 2
SFT2D3	SFT2 domain containing 3
DDX11	DEAD/H-box helicase 11
ME1	malic enzyme 1
BORA	bora, aurora kinase A activator
NUP85	nucleoporin 85
UGT2A2///UGT2A1	UDP glucuronosyltransferase family 2 member A2///UDP glucuronosyltransferase family 2 member A1 complex locus
FGFR2	fibroblast growth factor receptor 2
CXCR2	C-X-C motif chemokine receptor 2
SLC35C1	solute carrier family 35 member C1
FAM192A	family with sequence similarity 192 member A
NDE1	nudE neurodevelopment protein 1
MBP	myelin basic protein
BCL7A	BCL tumor suppressor 7A
PRIM2	primase (DNA) subunit 2
FAM72A///FAM72D///FAM72B///FAM72C	family with sequence similarity 72 member A///family with sequence similarity 72 member D///family with sequence similarity 72 member B///family with sequence similarity 72 member C
MTHFD2	methylenetetrahydrofolate dehydrogenase (NADP+ dependent) 2, methenyltetrahydrofolate cyclohydrolase
EPHX2	epoxide hydrolase 2
UBOX5	U-box domain containing 5
FANCI	Fanconi anemia complementation group I
NUP155	nucleoporin 155
OR2F1	olfactory receptor family 2 subfamily F member 1 (gene/pseudogene)
FAM135B	family with sequence similarity 135 member B
RIBC1	RIB43A domain with coiled-coils 1
NENF	neudesin neurotrophic factor
CENPA	centromere protein A
SLC36A4	solute carrier family 36 member 4
DXO	decapping exoribonuclease
LOC101927876	uncharacterized LOC101927876
CENPJ	centromere protein J
ZNF367	zinc finger protein 367
BLM	Bloom syndrome RecQ like helicase
LOC541472	uncharacterized LOC541472
ACPP	acid phosphatase, prostate
CSE1L	chromosome segregation 1 like
NCAPH	non-SMC condensin I complex subunit H
LOC101927933///LRRC8C	uncharacterized LOC101927933///leucine rich repeat containing 8 family member C
SH3RF2	SH3 domain containing ring finger 2
GREB1	growth regulation by estrogen in breast cancer 1
WHSC1	Wolf-Hirschhorn syndrome candidate 1
TICRR	TOPBP1 interacting checkpoint and replication regulator
SUFU	SUFU negative regulator of hedgehog signaling
SAA3P	serum amyloid A3 pseudogene
NIPA2	non imprinted in Prader-Willi/Angelman syndrome 2
BCL9	B-cell CLL/lymphoma 9
BRD4	bromodomain containing 4
BEND3	BEN domain containing 3
ARRB1	arrestin beta 1
LOC100996624	uncharacterized LOC100996624
SORBS1	sorbin and SH3 domain containing 1
ALAD	aminolevulinate dehydratase
ETV1	ETS variant 1
AR	androgen receptor
MTFR2	mitochondrial fission regulator 2
MCM6	minichromosome maintenance complex component 6
TCF3	transcription factor 3
DNMBP	dynamin binding protein
CDK15	cyclin dependent kinase 15
BBOX1	gamma-butyrobetaine hydroxylase 1
TGIF1	TGFB induced factor homeobox 1
FMNL3	formin like 3
MTF2	metal response element binding transcription factor 2
LOC101928615///FNDC3B	uncharacterized LOC101928615///fibronectin type III domain containing 3B
TEN1-CDK3///TEN1	TEN1-CDK3 readthrough (NMD candidate)///TEN1 CST complex subunit
WSCD2	WSC domain containing 2
AURKA	aurora kinase A
SLC39A3	solute carrier family 39 member 3
C1orf112	chromosome 1 open reading frame 112
RBL1	RB transcriptional corepressor like 1
CD163	CD163 molecule
GPR27	G protein-coupled receptor 27
NCAPD3	non-SMC condensin II complex subunit D3
PTPN7	protein tyrosine phosphatase, non-receptor type 7
TOLLIP	toll interacting protein
KCNJ16	potassium voltage-gated channel subfamily J member 16
POLA1	DNA polymerase alpha 1, catalytic subunit
CENPO	centromere protein O
ASMTL-AS1	ASMTL antisense RNA 1
GATSL3	GATS protein like 3
OR1C1	olfactory receptor family 1 subfamily C member 1
CDC25C	cell division cycle 25C
GTPBP1	GTP binding protein 1
SLC25A14	solute carrier family 25 member 14
LOC81691	exonuclease NEF-sp
PRC1	protein regulator of cytokinesis 1
PSMD5	proteasome 26S subunit, non-ATPase 5
DONSON	downstream neighbor of SON
KRT32	keratin 32
RNPS1	RNA binding protein with serine rich domain 1
POLE2	DNA polymerase epsilon 2, accessory subunit
CDCA2	cell division cycle associated 2
BIVM	basic, immunoglobulin-like variable motif containing
MGLL	monoglyceride lipase
CLIC3	chloride intracellular channel 3
LRRC4	leucine rich repeat containing 4
SMIM5	small integral membrane protein 5
CCSAP	centriole, cilia and spindle associated protein
FUS	FUS RNA binding protein
SLC48A1	solute carrier family 48 member 1
UBE2C	ubiquitin conjugating enzyme E2 C
PRSS2	protease, serine 2
SPATA13	spermatogenesis associated 13
TMPRSS11B	transmembrane protease, serine 11B
CYP27B1	cytochrome P450 family 27 subfamily B member 1
RHOD	ras homolog family member D
ZNF709	zinc finger protein 709
GOLIM4	golgi integral membrane protein 4
PELO	pelota homolog (Drosophila)
SPEN	spen family transcriptional repressor
C3AR1	complement component 3a receptor 1
ZNF551	zinc finger protein 551
FAHD1	fumarylacetoacetate hydrolase domain containing 1
LOC101928844	uncharacterized LOC101928844
PLK4	polo like kinase 4
IRF2BP1	interferon regulatory factor 2 binding protein 1
ALS2CR12	amyotrophic lateral sclerosis 2 chromosome region candidate 12
MIR155///MIR155HG	microRNA 155///MIR155 host gene
FUT6	fucosyltransferase 6
TOM1	target of myb1 membrane trafficking protein
CEACAM5	carcinoembryonic antigen related cell adhesion molecule 5
PATL1	PAT1 homolog 1, processing body mRNA decay factor
DLG5-AS1	DLG5 antisense RNA 1
AIM2	absent in melanoma 2
LOC101929536	uncharacterized LOC101929536
KDM4B	lysine demethylase 4B
PAFAH1B2	platelet activating factor acetylhydrolase 1b catalytic subunit 2
IL17C	interleukin 17C
CPXM2	carboxypeptidase X, M14 family member 2
INPP5K	inositol polyphosphate-5-phosphatase K
AKAP8	A-kinase anchoring protein 8
HSDL2	hydroxysteroid dehydrogenase like 2
TET3	tet methylcytosine dioxygenase 3
C3orf70	chromosome 3 open reading frame 70
SNX10	sorting nexin 10
FUT3	fucosyltransferase 3 (Lewis blood group)
MAL	mal, T-cell differentiation protein
SLAMF8	SLAM family member 8
LSG1	large 60S subunit nuclear export GTPase 1
BRIX1	BRX1, biogenesis of ribosomes
FAM153A	family with sequence similarity 153 member A
PRPS1	phosphoribosyl pyrophosphate synthetase 1
ELF4	E74 like ETS transcription factor 4
ENDOU	endonuclease, poly(U) specific
CMC2	C-X9-C motif containing 2
TNFSF13B	tumor necrosis factor superfamily member 13b
LINC00092	long intergenic non-protein coding RNA 92
E2F1	E2F transcription factor 1
E2F5	E2F transcription factor 5
GTF2IRD2	GTF2I repeat domain containing 2
DCAF8	DDB1 and CUL4 associated factor 8
LRP6	LDL receptor related protein 6
CEP135	centrosomal protein 135
PIK3CA	phosphatidylinositol-4,5-bisphosphate 3-kinase catalytic subunit alpha
CCDC14	coiled-coil domain containing 14
COMMD4	COMM domain containing 4
CDC6	cell division cycle 6
SCN1B	sodium voltage-gated channel beta subunit 1
CELSR3	cadherin EGF LAG seven-pass G-type receptor 3
CYP4F22	cytochrome P450 family 4 subfamily F member 22
NLRX1	NLR family member X1
NRIP3	nuclear receptor interacting protein 3
AGAP3	ArfGAP with GTPase domain, ankyrin repeat and PH domain 3
RNPEPL1	arginyl aminopeptidase like 1
ZYG11A	zyg-11 family member A, cell cycle regulator
MCM10	minichromosome maintenance 10 replication initiation factor
ZWILCH	zwilch kinetochore protein
UGGT1	UDP-glucose glycoprotein glucosyltransferase 1
CYP3A4	cytochrome P450 family 3 subfamily A member 4
KPNA4	karyopherin subunit alpha 4
C22orf39	chromosome 22 open reading frame 39
SMPD2	sphingomyelin phosphodiesterase 2
GGT6	gamma-glutamyltransferase 6
BRCA1	BRCA1, DNA repair associated
DPP4	dipeptidyl peptidase 4
CDC45	cell division cycle 45
RFC3	replication factor C subunit 3
MYNN	myoneurin
MGC16275	uncharacterized protein MGC16275
BTBD9	BTB domain containing 9
ZMAT5	zinc finger matrin-type 5
ASPM	abnormal spindle microtubule assembly
LOC100505874///MLLT10P1	uncharacterized LOC100505874///myeloid/lymphoid or mixed-lineage leukemia; translocated to, 10 pseudogene 1
HNF4A	hepatocyte nuclear factor 4 alpha
FAM20C	family with sequence similarity 20 member C
LAIR1	leukocyte associated immunoglobulin like receptor 1
TRAF1	TNF receptor associated factor 1
INHBA	inhibin beta A subunit
PEX11G	peroxisomal biogenesis factor 11 gamma
FMO2	flavin containing monooxygenase 2
EPB41L1	erythrocyte membrane protein band 4.1 like 1
DYNC2LI1	dynein cytoplasmic 2 light intermediate chain 1
MPI	mannose phosphate isomerase
PYHIN1	pyrin and HIN domain family member 1
IBA57	IBA57 homolog, iron-sulfur cluster assembly
INSIG1	insulin induced gene 1
HELLS	helicase, lymphoid-specific
PLA2G7	phospholipase A2 group VII
SYCP2	synaptonemal complex protein 2
LOC101929372	uncharacterized LOC101929372
SLC7A7	solute carrier family 7 member 7
USP42	ubiquitin specific peptidase 42
MSTO1	misato 1, mitochondrial distribution and morphology regulator
RASAL2	RAS protein activator like 2
FXR1	FMR1 autosomal homolog 1
CDK1	cyclin dependent kinase 1
KCNK7	potassium two pore domain channel subfamily K member 7
COMMD6	COMM domain containing 6
TMEM229B	transmembrane protein 229B
C16orf72	chromosome 16 open reading frame 72
ATP2C1	ATPase secretory pathway Ca2+ transporting 1
COQ10A	coenzyme Q10A
NMD3	NMD3 ribosome export adaptor
FLG-AS1	FLG antisense RNA 1
CEP152	centrosomal protein 152
NNAT	neuronatin
ABHD10	abhydrolase domain containing 10
RTKN2	rhotekin 2
TRIM14	tripartite motif containing 14
ST3GAL2	ST3 beta-galactoside alpha-2,3-sialyltransferase 2
CEP97	centrosomal protein 97
PCGF6	polycomb group ring finger 6
ZCCHC2	zinc finger CCHC-type containing 2
POU5F1P4///POU5F1P3///POU5F1B///POU5F1	POU class 5 homeobox 1 pseudogene 4///POU class 5 homeobox 1 pseudogene 3///POU class 5 homeobox 1B///POU class 5 homeobox 1
SLC16A6	solute carrier family 16 member 6
HMGA1	high mobility group AT-hook 1
KIF1C	kinesin family member 1C
LSM14A	LSM14A, mRNA processing body assembly factor
SLC46A2	solute carrier family 46 member 2
FANCA	Fanconi anemia complementation group A
MIR21///VMP1	microRNA 21///vacuole membrane protein 1
TTC22	tetratricopeptide repeat domain 22
COMMD5	COMM domain containing 5
LOC145783///ZNF280D	uncharacterized LOC145783///zinc finger protein 280D
EZH2	enhancer of zeste 2 polycomb repressive complex 2 subunit
ISPD-AS1	ISPD antisense RNA 1
TTC31	tetratricopeptide repeat domain 31
MKI67	marker of proliferation Ki-67
RNF123	ring finger protein 123
UNC5CL	unc-5 family C-terminal like
BUB1	BUB1 mitotic checkpoint serine/threonine kinase
ROGDI	rogdi homolog
PGPEP1	pyroglutamyl-peptidase I
MSH6	mutS homolog 6
SUZ12	SUZ12 polycomb repressive complex 2 subunit
SPINK5	serine peptidase inhibitor, Kazal type 5
MBD4	methyl-CpG binding domain 4, DNA glycosylase
PKMYT1	protein kinase, membrane associated tyrosine/threonine 1
NEDD4	neural precursor cell expressed, developmentally down-regulated 4, E3 ubiquitin protein ligase
ESCO2	establishment of sister chromatid cohesion N-acetyltransferase 2
PACS2	phosphofurin acidic cluster sorting protein 2
SYNGR3	synaptogyrin 3
MYZAP	myocardial zonula adherens protein
MTHFD2L	methylenetetrahydrofolate dehydrogenase (NADP+ dependent) 2-like
MPPED1	metallophosphoesterase domain containing 1
PRSS3P2	protease, serine 3 pseudogene 2
GOLT1B	golgi transport 1B
HAGLR	HOXD antisense growth-associated long non-coding RNA
SLC15A1	solute carrier family 15 member 1
KLF8	Kruppel like factor 8
ING1	inhibitor of growth family member 1
LOC100509445///LOC728715///OVOS///OVOS2	uncharacterized LOC100509445///ovostatin homolog 2///ovostatin///ovostatin 2
MIR4680///PDCD4	microRNA 4680///programmed cell death 4 (neoplastic transformation inhibitor)
FAM219A	family with sequence similarity 219 member A
TNFAIP6	TNF alpha induced protein 6
FANCC	Fanconi anemia complementation group C
CCDC124	coiled-coil domain containing 124
CLSPN	claspin
ZC3H18	zinc finger CCCH-type containing 18
DUOX1	dual oxidase 1
PARP9	poly(ADP-ribose) polymerase family member 9
IQCB1	IQ motif containing B1
ITPR2	inositol 1,4,5-trisphosphate receptor type 2
SULT2B1	sulfotransferase family 2B member 1
FOXD1	forkhead box D1
GALNT5	polypeptide N-acetylgalactosaminyltransferase 5
ZNF26	zinc finger protein 26
HMGN5	high mobility group nucleosome binding domain 5
TSPAN31	tetraspanin 31
NUP205	nucleoporin 205
EI24	EI24, autophagy associated transmembrane protein
PHF23	PHD finger protein 23
KLF6	Kruppel like factor 6
STK19	serine/threonine kinase 19
SPATA32	spermatogenesis associated 32
DOK4	docking protein 4
MIR7110///PDIA5	microRNA 7110///protein disulfide isomerase family A member 5
TYMS	thymidylate synthetase
GPR1	G protein-coupled receptor 1
TONSL	tonsoku-like, DNA repair protein
CDC25B	cell division cycle 25B
FAM213A	family with sequence similarity 213 member A
SLC7A6	solute carrier family 7 member 6
CHAF1A	chromatin assembly factor 1 subunit A
SAMD5	sterile alpha motif domain containing 5
CDK11A///CDK11B	cyclin dependent kinase 11A///cyclin dependent kinase 11B
VSIG2	V-set and immunoglobulin domain containing 2
CST4	cystatin S
ACTR3C	ARP3 actin-related protein 3 homolog C
MLLT10	myeloid/lymphoid or mixed-lineage leukemia; translocated to, 10
PCNT	pericentrin
HLA-DRB4	major histocompatibility complex, class II, DR beta 4
DDO	D-aspartate oxidase
CUX1	cut like homeobox 1
FLJ32255	uncharacterized LOC643977
MED27	mediator complex subunit 27
STK36	serine/threonine kinase 36
LARGE-AS1	LARGE antisense RNA 1
GMNN	geminin, DNA replication inhibitor
ATP6V0A2	ATPase H+ transporting V0 subunit a2
CDC25A	cell division cycle 25A
PHLDA3	pleckstrin homology like domain family A member 3
LOC101930349///LOC101930344///CGNL1	uncharacterized LOC101930349///uncharacterized LOC101930344///cingulin like 1
TROAP	trophinin associated protein
RHEBL1	Ras homolog enriched in brain like 1
RET	ret proto-oncogene
RAD51AP1	RAD51 associated protein 1
ZNF582	zinc finger protein 582
REEP6	receptor accessory protein 6
RAD54L	RAD54-like (S. cerevisiae)
LHX2	LIM homeobox 2
FEN1	flap structure-specific endonuclease 1
HUWE1	HECT, UBA and WWE domain containing 1, E3 ubiquitin protein ligase
CALU	calumenin
TCF19	transcription factor 19
CHML	CHM like, Rab escort protein 2
FCGBP	Fc fragment of IgG binding protein
CCP110	centriolar coiled-coil protein 110
CHAF1B	chromatin assembly factor 1 subunit B
WDR5B	WD repeat domain 5B
FAM26F	family with sequence similarity 26 member F
TMEM61	transmembrane protein 61
ABCF3	ATP binding cassette subfamily F member 3
COL8A2	collagen type VIII alpha 2 chain
TGS1	trimethylguanosine synthase 1
MERTK	MER proto-oncogene, tyrosine kinase
ROR1	receptor tyrosine kinase like orphan receptor 1
TPRG1	tumor protein p63 regulated 1
CYSRT1	cysteine rich tail 1
ZNF490	zinc finger protein 490
TPSAB1	tryptase alpha/beta 1
SART3	squamous cell carcinoma antigen recognized by T-cells 3
COPB2	coatomer protein complex subunit beta 2
TVP23C-CDRT4///CDRT4///TVP23C	TVP23C-CDRT4 readthrough///CMT1A duplicated region transcript 4///trans-golgi network vesicle protein 23 homolog C (S. cerevisiae)
FANCM	Fanconi anemia complementation group M
MAP3K10	mitogen-activated protein kinase kinase kinase 10
CRABP2	cellular retinoic acid binding protein 2
OSGIN2	oxidative stress induced growth inhibitor family member 2
ZNF300P1	zinc finger protein 300 pseudogene 1
SLC39A5	solute carrier family 39 member 5
TIMELESS	timeless circadian clock
POU5F1P4	POU class 5 homeobox 1 pseudogene 4
S100A1	S100 calcium binding protein A1
MCM8	minichromosome maintenance 8 homologous recombination repair factor
MESP2	mesoderm posterior bHLH transcription factor 2
GDF2	growth differentiation factor 2
NXPH4	neurexophilin 4
FST	follistatin
SLC30A3	solute carrier family 30 member 3
CAND1	cullin associated and neddylation dissociated 1
CPEB2	cytoplasmic polyadenylation element binding protein 2
P2RY2	purinergic receptor P2Y2
SUOX	sulfite oxidase
CDHR1	cadherin related family member 1
BICDL2	BICD family like cargo adaptor 2
UNC45A	unc-45 myosin chaperone A
C1QC	complement C1q C chain
TBX3	T-box 3
TMPRSS15	transmembrane protease, serine 15
LOC100506639///ZNF131	uncharacterized LOC100506639///zinc finger protein 131
SF3B4	splicing factor 3b subunit 4
KLK11	kallikrein related peptidase 11
ENSA	endosulfine alpha
CXCR4	C-X-C motif chemokine receptor 4
SPEF2	sperm flagellar 2
MVB12A	multivesicular body subunit 12A
DSN1	DSN1 homolog, MIS12 kinetochore complex component
ALOX15B	arachidonate 15-lipoxygenase, type B
CKLF	chemokine like factor
KLB	klotho beta
UTP14A	UTP14A small subunit processome component
HENMT1	HEN1 methyltransferase homolog 1
ARHGAP35	Rho GTPase activating protein 35
TARDBP	TAR DNA binding protein
TXLNG	taxilin gamma
GREM1	gremlin 1, DAN family BMP antagonist
PAQR7	progestin and adipoQ receptor family member 7
TBK1	TANK binding kinase 1
BAZ1B	bromodomain adjacent to zinc finger domain 1B
FLVCR1	feline leukemia virus subgroup C cellular receptor 1
2023-03-06	membrane associated ring-CH-type finger 6
MCM3	minichromosome maintenance complex component 3
LETM1	leucine zipper and EF-hand containing transmembrane protein 1
PLOD2	procollagen-lysine,2-oxoglutarate 5-dioxygenase 2
AOC4P	amine oxidase, copper containing 4, pseudogene
PCGF1	polycomb group ring finger 1
UBTF	upstream binding transcription factor, RNA polymerase I
MYH14	myosin, heavy chain 14, non-muscle
ZNF597	zinc finger protein 597
LCN12	lipocalin 12
MLF1	myeloid leukemia factor 1
KAZN	kazrin, periplakin interacting protein
SOSTDC1	sclerostin domain containing 1
TBC1D20	TBC1 domain family member 20
KIF23	kinesin family member 23
NUSAP1	nucleolar and spindle associated protein 1
EXOC7	exocyst complex component 7
ZNF844	zinc finger protein 844
SLC35E1	solute carrier family 35 member E1
TMEM8B	transmembrane protein 8B
CCT4	chaperonin containing TCP1 subunit 4
CENPL	centromere protein L
HMMR	hyaluronan mediated motility receptor
LINC00032	long intergenic non-protein coding RNA 32
OTUB2	OTU deubiquitinase, ubiquitin aldehyde binding 2
NVL	nuclear VCP-like
MPST	mercaptopyruvate sulfurtransferase
GAREM2	GRB2 associated regulator of MAPK1 subtype 2
CENPK	centromere protein K
SENP1	SUMO1/sentrin specific peptidase 1
ACOT9	acyl-CoA thioesterase 9
RAET1E	retinoic acid early transcript 1E
TMED8	transmembrane p24 trafficking protein family member 8
CAB39L	calcium binding protein 39 like
TGM5	transglutaminase 5
AGO3	argonaute 3, RISC catalytic component
LINC00202-2	long intergenic non-protein coding RNA 202-2
SAMD11	sterile alpha motif domain containing 11
MED14	mediator complex subunit 14
CENPE	centromere protein E
FAM111A	family with sequence similarity 111 member A
UPK1A	uroplakin 1A
SUPV3L1	Suv3 like RNA helicase
STAT1	signal transducer and activator of transcription 1
TMPRSS13	transmembrane protease, serine 13
USP1	ubiquitin specific peptidase 1
PRRG2	proline rich and Gla domain 2
GINS1	GINS complex subunit 1
TTC39A	tetratricopeptide repeat domain 39A
RAB11FIP1	RAB11 family interacting protein 1
PLA2G6	phospholipase A2 group VI
NDUFV2-AS1	NDUFV2 antisense RNA 1
TIPIN	TIMELESS interacting protein
SFI1	SFI1 centrin binding protein
HNRNPU	heterogeneous nuclear ribonucleoprotein U
CLCA4	chloride channel accessory 4
HMGB3P1	high mobility group box 3 pseudogene 1
MPDU1	mannose-P-dolichol utilization defect 1
ZFAT	zinc finger and AT-hook domain containing
HSP90AA1	heat shock protein 90 alpha family class A member 1
RILPL1///SNRNP35	Rab interacting lysosomal protein like 1///small nuclear ribonucleoprotein U11/U12 subunit 35
STXBP5-AS1	STXBP5 antisense RNA 1
TFDP2	transcription factor Dp-2
RCCD1	RCC1 domain containing 1
LINC01355	long intergenic non-protein coding RNA 1355
ZSCAN2	zinc finger and SCAN domain containing 2
MICB	MHC class I polypeptide-related sequence B
MECP2	methyl-CpG binding protein 2
CCND1	cyclin D1
SIAH1	siah E3 ubiquitin protein ligase 1
SFTA2	surfactant associated 2
CHEK1	checkpoint kinase 1
ANP32B	acidic nuclear phosphoprotein 32 family member B
CPTP	ceramide-1-phosphate transfer protein
FKBP11	FK506 binding protein 11
RMI1	RecQ mediated genome instability 1
SLC25A37	solute carrier family 25 member 37
LOC105369739	uncharacterized LOC105369739
RUBCN	RUN and cysteine rich domain containing beclin 1 interacting protein
EVX1	even-skipped homeobox 1
UBAP2L	ubiquitin associated protein 2 like
MAGI1	membrane associated guanylate kinase, WW and PDZ domain containing 1
DNAJC13	DnaJ heat shock protein family (Hsp40) member C13
SMC2	structural maintenance of chromosomes 2
PLAUR	plasminogen activator, urokinase receptor
LOC101928195///LOC100996643///MTHFD1L	methylenetetrahydrofolate dehydrogenase (NADP+ dependent) 1-like pseudogene///monofunctional C1-tetrahydrofolate synthase, mitochondrial-like///methylenetetrahydrofolate dehydrogenase (NADP+ dependent) 1-like
PRSS27	protease, serine 27
IFT27	intraflagellar transport 27
S100A12	S100 calcium binding protein A12
PHC3	polyhomeotic homolog 3
APOD	apolipoprotein D
C1QB	complement C1q B chain
LOC100507487	uncharacterized LOC100507487
RBM12B	RNA binding motif protein 12B
TP53I3	tumor protein p53 inducible protein 3
C3orf52	chromosome 3 open reading frame 52
DEK	DEK proto-oncogene
PPL	periplakin
HMCES	5-hydroxymethylcytosine (hmC) binding, ES cell-specific
PIGX	phosphatidylinositol glycan anchor biosynthesis class X
FLJ23867///QSOX1	uncharacterized protein FLJ23867///quiescin sulfhydryl oxidase 1
ALOX12	arachidonate 12-lipoxygenase, 12S type
TEX35	testis expressed 35
CDA	cytidine deaminase
TUBA4B	tubulin alpha 4b
CITED4	Cbp/p300 interacting transactivator with Glu/Asp rich carboxy-terminal domain 4
ZNF805	zinc finger protein 805
FBXO24	F-box protein 24
DLG2	discs large MAGUK scaffold protein 2
GPAT4	glycerol-3-phosphate acyltransferase 4
ZNF439	zinc finger protein 439
MCPH1	microcephalin 1
INPP5F	inositol polyphosphate-5-phosphatase F
HOPX	HOP homeobox
HMGB3	high mobility group box 3
ZBED2	zinc finger BED-type containing 2
CLK3	CDC like kinase 3
RECQL	RecQ like helicase
CEACAM3	carcinoembryonic antigen related cell adhesion molecule 3
TMEM132C	transmembrane protein 132C
ANKIB1	ankyrin repeat and IBR domain containing 1
IFI44	interferon induced protein 44
A2ML1	alpha-2-macroglobulin like 1
FBLIM1	filamin binding LIM protein 1
AHCTF1	AT-hook containing transcription factor 1
MRAS	muscle RAS oncogene homolog
TANGO6	transport and golgi organization 6 homolog
ELK2AP	ELK2A, member of ETS oncogene family, pseudogene
MARCKSL1	MARCKS like 1
DLEU2	deleted in lymphocytic leukemia 2 (non-protein coding)
RBMX2	RNA binding motif protein, X-linked 2
ST3GAL3	ST3 beta-galactoside alpha-2,3-sialyltransferase 3
FBXO11	F-box protein 11
ZNF667	zinc finger protein 667
TST	thiosulfate sulfurtransferase
GNL3L	G protein nucleolar 3 like
B3GNT8	UDP-GlcNAc:betaGal beta-1,3-N-acetylglucosaminyltransferase 8
MPP7	membrane palmitoylated protein 7
PDXP///SH3BP1	pyridoxal phosphatase///SH3 domain binding protein 1
KLHL7	kelch like family member 7
E2F3	E2F transcription factor 3
CCDC93	coiled-coil domain containing 93
SUV39H1	suppressor of variegation 3-9 homolog 1
TPTEP1	transmembrane phosphatase with tensin homology pseudogene 1
SNX4	sorting nexin 4
ADAM12	ADAM metallopeptidase domain 12
ATP4B	ATPase H+/K+ transporting beta subunit
FLJ46875	uncharacterized LOC440918
GINS2	GINS complex subunit 2
MVK	mevalonate kinase
SH2D3A	SH2 domain containing 3A
IGSF6	immunoglobulin superfamily member 6
CDCA8	cell division cycle associated 8
C15orf52	chromosome 15 open reading frame 52
ZNF598	zinc finger protein 598
LOC100996681	uncharacterized LOC100996681
MS4A7	membrane spanning 4-domains A7
IRX2	iroquois homeobox 2
RCC1	regulator of chromosome condensation 1
ZNF79	zinc finger protein 79
EIF5A2	eukaryotic translation initiation factor 5A2
NEK2	NIMA related kinase 2
LOC102724197///LOC100132705///GGT2///GGTLC1///GGTLC2///GGT3P///GGT1	inactive gamma-glutamyltranspeptidase 2-like///immunoglobulin superfamily member 3-like///gamma-glutamyltransferase 2///gamma-glutamyltransferase light chain 1///gamma-glutamyltransferase light chain 2///gamma-glutamyltransferase 3 pseudogene///gamma-glutamyltransferase 1
KRT4	keratin 4
AK2	adenylate kinase 2
SH3GLB2	SH3 domain containing GRB2 like endophilin B2
RAD1	RAD1 checkpoint DNA exonuclease
HLA-G	major histocompatibility complex, class I, G
SLC16A9	solute carrier family 16 member 9
NSG1	neuron specific gene family member 1
LOC100506098	uncharacterized LOC100506098
DARS2	aspartyl-tRNA synthetase 2, mitochondrial
NCAPG	non-SMC condensin I complex subunit G
R3HDM1	R3H domain containing 1
STMN1	stathmin 1
CBL	Cbl proto-oncogene
WEE1	WEE1 G2 checkpoint kinase
PARPBP	PARP1 binding protein
MAP4	microtubule associated protein 4
ANKRD35	ankyrin repeat domain 35
TMEM184A	transmembrane protein 184A
HAUS6	HAUS augmin like complex subunit 6
TRIM37	tripartite motif containing 37
HINT3	histidine triad nucleotide binding protein 3
RSPH3	radial spoke 3 homolog
PLEKHG5	pleckstrin homology and RhoGEF domain containing G5
ANKRD27	ankyrin repeat domain 27
HOXC6	homeobox C6
SGCD	sarcoglycan delta
SLC23A3	solute carrier family 23 member 3
FANCL	Fanconi anemia complementation group L
MSL2	male-specific lethal 2 homolog (Drosophila)
KIAA1804	mixed lineage kinase 4
MYO3A	myosin IIIA
ENTPD1	ectonucleoside triphosphate diphosphohydrolase 1
UBXN7	UBX domain protein 7
RPS6KA6	ribosomal protein S6 kinase A6
PIP5K1A	phosphatidylinositol-4-phosphate 5-kinase type 1 alpha
FCHSD2	FCH and double SH3 domains 2
XRN1	5'-3' exoribonuclease 1
PTPRN	protein tyrosine phosphatase, receptor type N
COX17	COX17, cytochrome c oxidase copper chaperone
MMP12	matrix metallopeptidase 12
HPGD	hydroxyprostaglandin dehydrogenase 15-(NAD)
TMEM107	transmembrane protein 107
THUMPD3-AS1	THUMPD3 antisense RNA 1
TNRC6C	trinucleotide repeat containing 6C
PIK3C2A	phosphatidylinositol-4-phosphate 3-kinase catalytic subunit type 2 alpha
EMSY	EMSY, BRCA2 interacting transcriptional repressor
FAM69A	family with sequence similarity 69 member A
NATD1	N-acetyltransferase domain containing 1
LINC01315	long intergenic non-protein coding RNA 1315
CYP2C9	cytochrome P450 family 2 subfamily C member 9
HACD3	3-hydroxyacyl-CoA dehydratase 3
NDC80	NDC80, kinetochore complex component
SCN2B	sodium voltage-gated channel beta subunit 2
SASS6	SAS-6 centriolar assembly protein
SNHG22	small nucleolar RNA host gene 22
PKP4	plakophilin 4
FUZ	fuzzy planar cell polarity protein
NDC1	NDC1 transmembrane nucleoporin
PNPT1	polyribonucleotide nucleotidyltransferase 1
COQ4	coenzyme Q4
DIAPH1	diaphanous related formin 1
RDH12	retinol dehydrogenase 12 (all-trans/9-cis/11-cis)
C9orf16	chromosome 9 open reading frame 16
CYP3A5	cytochrome P450 family 3 subfamily A member 5
CCDC77	coiled-coil domain containing 77
RTTN	rotatin
CASP2	caspase 2
B3GALT5	beta-1,3-galactosyltransferase 5
IQGAP3	IQ motif containing GTPase activating protein 3
TMEM150A	transmembrane protein 150A
EPS8L2	EPS8 like 2
SNRPA1	small nuclear ribonucleoprotein polypeptide A'
E2F7	E2F transcription factor 7
SOX4	SRY-box 4
CAST	calpastatin
LINC00486	long intergenic non-protein coding RNA 486
DNAH6	dynein axonemal heavy chain 6
LOC101927420	uncharacterized LOC101927420
FOXM1	forkhead box M1
COL22A1	collagen type XXII alpha 1 chain
MAP4K1	mitogen-activated protein kinase kinase kinase kinase 1
VRK1	vaccinia related kinase 1
SRSF3	serine and arginine rich splicing factor 3
MDC1	mediator of DNA damage checkpoint 1
DGAT2	diacylglycerol O-acyltransferase 2
ZBTB11	zinc finger and BTB domain containing 11
SULF1	sulfatase 1
ALG10	ALG10, alpha-1,2-glucosyltransferase
SOAT1	sterol O-acyltransferase 1
C15orf38-AP3S2///AP3S2	C15orf38-AP3S2 readthrough///adaptor related protein complex 3 sigma 2 subunit
SOX13	SRY-box 13
MFAP3	microfibrillar associated protein 3
TTLL3	tubulin tyrosine ligase like 3
GCAT	glycine C-acetyltransferase
NEDD1	neural precursor cell expressed, developmentally down-regulated 1
CASP8AP2	caspase 8 associated protein 2
FAM83A	family with sequence similarity 83 member A
ZNF552	zinc finger protein 552
ZNF800	zinc finger protein 800
PSMC3IP	PSMC3 interacting protein
CCDC150	coiled-coil domain containing 150
KCTD21	potassium channel tetramerization domain containing 21
ZSCAN26	zinc finger and SCAN domain containing 26
TMEM170A	transmembrane protein 170A
PINK1	PTEN induced putative kinase 1
GRIN1	glutamate ionotropic receptor NMDA type subunit 1
CENPF	centromere protein F
ZNF441	zinc finger protein 441
LOC101927157///NIPAL1	uncharacterized LOC101927157///NIPA like domain containing 1
ARID1A	AT-rich interaction domain 1A
BRCA2	BRCA2, DNA repair associated
CDCA7	cell division cycle associated 7
LINC00467	long intergenic non-protein coding RNA 467
TBC1D31	TBC1 domain family member 31
GLTP	glycolipid transfer protein
STAG1	stromal antigen 1
RIF1	replication timing regulatory factor 1
LDHC	lactate dehydrogenase C
ANXA2P1	annexin A2 pseudogene 1
HOXD11	homeobox D11
CD24	CD24 molecule
PEX13	peroxisomal biogenesis factor 13
CRADD	CASP2 and RIPK1 domain containing adaptor with death domain
AP3M2	adaptor related protein complex 3 mu 2 subunit
MGA	MGA, MAX dimerization protein
GDPD5	glycerophosphodiester phosphodiesterase domain containing 5
MAB21L3	mab-21 like 3
NXNL1	nucleoredoxin-like 1
TDP1	tyrosyl-DNA phosphodiesterase 1
NUDCD1	NudC domain containing 1
YEATS2	YEATS domain containing 2
ARMCX6	armadillo repeat containing, X-linked 6
LOC105378948	uncharacterized LOC105378948
TXNRD1	thioredoxin reductase 1
PRIM2B///PRIM2	primase (DNA) subunit 2 pseudogene///primase (DNA) subunit 2
NEPRO	nucleolus and neural progenitor protein
NUDT18	nudix hydrolase 18
CPNE7	copine 7
LIMD1	LIM domains containing 1
SMC6	structural maintenance of chromosomes 6
DYRK3	dual specificity tyrosine phosphorylation regulated kinase 3
ANKRD13C	ankyrin repeat domain 13C
CXCR3	C-X-C motif chemokine receptor 3
OGFR	opioid growth factor receptor
HP1BP3	heterochromatin protein 1 binding protein 3
LOC101929054	uncharacterized LOC101929054
EML3	echinoderm microtubule associated protein like 3
TEX30	testis expressed 30
DECR2	2,4-dienoyl-CoA reductase 2, peroxisomal
DDX58	DEXD/H-box helicase 58
ZNF526	zinc finger protein 526
MIR181A2HG	MIR181A2 host gene
PDK3	pyruvate dehydrogenase kinase 3
MRGBP	MRG/MORF4L binding protein
MUL1	mitochondrial E3 ubiquitin protein ligase 1
DNAJC2	DnaJ heat shock protein family (Hsp40) member C2
FUT2	fucosyltransferase 2
MUC3B///MUC3A	mucin 3B, cell surface associated///mucin 3A, cell surface associated
RNF212	ring finger protein 212
NEMP2	nuclear envelope integral membrane protein 2
TUBGCP4	tubulin gamma complex associated protein 4
ZNF134	zinc finger protein 134
KIR2DS2///KIR2DS4///KIR2DS1///KIR2DL3///KIR2DL2///KIR2DL1	killer cell immunoglobulin like receptor, two Ig domains and short cytoplasmic tail 2///killer cell immunoglobulin like receptor, two Ig domains and short cytoplasmic tail 4///killer cell immunoglobulin like receptor, two Ig domains and short cytoplasmic tail 1///killer cell immunoglobulin like receptor, two Ig domains and long cytoplasmic tail 3///killer cell immunoglobulin like receptor, two Ig…
NDRG4	NDRG family member 4
CPSF7	cleavage and polyadenylation specific factor 7
LOC100420758	poly(A) binding protein nuclear 1 pseudogene
CREBBP	CREB binding protein
TRIM21	tripartite motif containing 21
ACVR1C	activin A receptor type 1C
RECQL4	RecQ like helicase 4
LOC101927467	uncharacterized LOC101927467
URB2	URB2 ribosome biogenesis 2 homolog (S. cerevisiae)
TMC8	transmembrane channel like 8
PIGQ	phosphatidylinositol glycan anchor biosynthesis class Q
SNX11	sorting nexin 11
SLC38A6	solute carrier family 38 member 6
TXNRD3NB///TXNRD3	thioredoxin reductase 3 neighbor///thioredoxin reductase 3
SMAGP	small cell adhesion glycoprotein
CDC27	cell division cycle 27
LRFN3	leucine rich repeat and fibronectin type III domain containing 3
EXD2	exonuclease 3'-5' domain containing 2
CXCL14	C-X-C motif chemokine ligand 14
IL1R2	interleukin 1 receptor type 2
UHRF2	ubiquitin like with PHD and ring finger domains 2
PRR11	proline rich 11
CEP128	centrosomal protein 128
WDR27	WD repeat domain 27
AKR1E2	aldo-keto reductase family 1 member E2
BUB3	BUB3, mitotic checkpoint protein
ZHX3	zinc fingers and homeoboxes 3
BNIPL///C1orf56	BCL2 interacting protein like///chromosome 1 open reading frame 56
ACTN1	actinin alpha 1
TMIGD2	transmembrane and immunoglobulin domain containing 2
WDR53	WD repeat domain 53
MS4A4A	membrane spanning 4-domains A4A
CEP250	centrosomal protein 250
LOC101927562///DUSP8	uncharacterized LOC101927562///dual specificity phosphatase 8
RFC5	replication factor C subunit 5
FAXDC2	fatty acid hydroxylase domain containing 2
LOC102724362	uncharacterized LOC102724362
ANKLE2	ankyrin repeat and LEM domain containing 2
FOXN2	forkhead box N2
ALKBH7	alkB homolog 7
TAF8	TATA-box binding protein associated factor 8
PLEKHA8	pleckstrin homology domain containing A8
EVA1B	eva-1 homolog B
EMP1	epithelial membrane protein 1
IRAK4	interleukin 1 receptor associated kinase 4
TF	transferrin
UGT2B28	UDP glucuronosyltransferase family 2 member B28
ZNF507	zinc finger protein 507
ANXA9	annexin A9
GGT2///GGTLC1///GGTLC2///GGT1	gamma-glutamyltransferase 2///gamma-glutamyltransferase light chain 1///gamma-glutamyltransferase light chain 2///gamma-glutamyltransferase 1
DDX60	DEXD/H-box helicase 60
TM7SF2	transmembrane 7 superfamily member 2
GEN1	GEN1, Holliday junction 5' flap endonuclease
CST6	cystatin E/M
PRPF40A	pre-mRNA processing factor 40 homolog A
ZWINT	ZW10 interacting kinetochore protein
UBA2	ubiquitin like modifier activating enzyme 2
G2E3	G2/M-phase specific E3 ubiquitin protein ligase
ZNF678	zinc finger protein 678
CKS1B	CDC28 protein kinase regulatory subunit 1B
CCDC88A	coiled-coil domain containing 88A
HMOX2	heme oxygenase 2
C10orf76	chromosome 10 open reading frame 76
SLC11A2	solute carrier family 11 member 2
SPECC1	sperm antigen with calponin homology and coiled-coil domains 1
RNF168	ring finger protein 168
KIF2C	kinesin family member 2C
PIF1	PIF1 5'-to-3' DNA helicase
FBRS	fibrosin
AHNAK	AHNAK nucleoprotein
LOC284513	uncharacterized LOC284513
SLC35F6///CENPA	solute carrier family 35 member F6///centromere protein A
GDPD3	glycerophosphodiester phosphodiesterase domain containing 3
PMS2P9///PMS2P5	PMS1 homolog 2, mismatch repair system component pseudogene 9///PMS1 homolog 2, mismatch repair system component pseudogene 5
ADCK2	aarF domain containing kinase 2
FAM160A1	family with sequence similarity 160 member A1
SZT2	seizure threshold 2 homolog (mouse)
PAPD7	poly(A) RNA polymerase D7, non-canonical
PDK1	pyruvate dehydrogenase kinase 1
OPA1	OPA1, mitochondrial dynamin like GTPase
THOC1	THO complex 1
KREMEN1	kringle containing transmembrane protein 1
LOC101927151	uncharacterized LOC101927151
PEBP1	phosphatidylethanolamine binding protein 1
LOC654342	lymphocyte-specific protein 1 pseudogene
THOC2	THO complex 2
TPD52L1	tumor protein D52-like 1
RFX2	regulatory factor X2
MOCOS	molybdenum cofactor sulfurase
LOC107985971	uncharacterized LOC107985971
FN1	fibronectin 1
SFMBT2	Scm-like with four mbt domains 2
SSH3	slingshot protein phosphatase 3
NOM1	nucleolar protein with MIF4G domain 1
DLX3	distal-less homeobox 3
DHFR	dihydrofolate reductase
HPS1	HPS1, biogenesis of lysosomal organelles complex 3 subunit 1
SCAF11	SR-related CTD associated factor 11
ANGEL2	angel homolog 2
PINK1-AS	PINK1 antisense RNA
ADAMDEC1	ADAM like decysin 1
HS6ST2	heparan sulfate 6-O-sulfotransferase 2
C9orf84	chromosome 9 open reading frame 84
TMPO	thymopoietin
DEPDC1B	DEP domain containing 1B
AGPAT5	1-acylglycerol-3-phosphate O-acyltransferase 5
FAM219B	family with sequence similarity 219 member B
ZNF644	zinc finger protein 644
TTK	TTK protein kinase
ZNF91	zinc finger protein 91
EMILIN3	elastin microfibril interfacer 3
KRBOX1	KRAB box domain containing 1
SPAG17	sperm associated antigen 17
ZMYM6	zinc finger MYM-type containing 6
RGS12	regulator of G-protein signaling 12
HPS3	HPS3, biogenesis of lysosomal organelles complex 2 subunit 1
ATP13A3	ATPase 13A3
CFD	complement factor D
FAM189A2	family with sequence similarity 189 member A2
LOC221122	uncharacterized LOC221122
NOL3	nucleolar protein 3
HPRT1	hypoxanthine phosphoribosyltransferase 1
MIR1908///FADS1	microRNA 1908///fatty acid desaturase 1
GMEB2	glucocorticoid modulatory element binding protein 2
SHCBP1	SHC binding and spindle associated 1
IFI44L	interferon induced protein 44 like
REM2	RRAD and GEM like GTPase 2
NFATC2	nuclear factor of activated T-cells 2
TXNDC12	thioredoxin domain containing 12
RPTN	repetin
TINCR	tissue differentiation-inducing non-protein coding RNA
PRKAA1	protein kinase AMP-activated catalytic subunit alpha 1
RINT1	RAD50 interactor 1
RPRD1B	regulation of nuclear pre-mRNA domain containing 1B
SEC22A	SEC22 homolog A, vesicle trafficking protein
RAB40B	RAB40B, member RAS oncogene family
SLC25A28	solute carrier family 25 member 28
PSMB1	proteasome subunit beta 1
IL34	interleukin 34
CCNE2	cyclin E2
STIL	SCL/TAL1 interrupting locus
CCL3L3///CCL3L1///CCL3	C-C motif chemokine ligand 3 like 3///C-C motif chemokine ligand 3 like 1///C-C motif chemokine ligand 3
MALL	mal, T-cell differentiation protein like
RSAD2	radical S-adenosyl methionine domain containing 2
HMGB2	high mobility group box 2
SLC25A42	solute carrier family 25 member 42
CWH43	cell wall biogenesis 43 C-terminal homolog
CSTB	cystatin B
NEDD4L	neural precursor cell expressed, developmentally down-regulated 4-like, E3 ubiquitin protein ligase
C5orf22	chromosome 5 open reading frame 22
RSF1	remodeling and spacing factor 1
HAT1	histone acetyltransferase 1
RPLP2	ribosomal protein lateral stalk subunit P2
C11orf84	chromosome 11 open reading frame 84
GBP1	guanylate binding protein 1
RANBP17	RAN binding protein 17
RRM2	ribonucleotide reductase regulatory subunit M2
LRRC58	leucine rich repeat containing 58
FAM102B	family with sequence similarity 102 member B
MCM9	minichromosome maintenance 9 homologous recombination repair factor
ZNF185	zinc finger protein 185 (LIM domain)
RAD21	RAD21 cohesin complex component
MIRLET7D	microRNA let-7d
PLAGL2	PLAG1 like zinc finger 2
ZNF519	zinc finger protein 519
TEAD4	TEA domain transcription factor 4
C1orf216	chromosome 1 open reading frame 216
POGZ	pogo transposable element with ZNF domain
OSBPL10	oxysterol binding protein like 10
POGLUT1	protein O-glucosyltransferase 1
TLR3	toll like receptor 3
SCEL	sciellin
ACTL10	actin like 10
TLR2	toll like receptor 2
RIPK1	receptor interacting serine/threonine kinase 1
CACYBP	calcyclin binding protein
MIR1178///CIT	microRNA 1178///citron rho-interacting serine/threonine kinase
PANK2	pantothenate kinase 2
SFPQ	splicing factor proline and glutamine rich
SURF4	surfeit 4
PPARA	peroxisome proliferator activated receptor alpha
ARL4D	ADP ribosylation factor like GTPase 4D
POP1	POP1 homolog, ribonuclease P/MRP subunit
CTDSPL2	CTD small phosphatase like 2
LOC101927305	uncharacterized LOC101927305
KCNS3	potassium voltage-gated channel modifier subfamily S member 3
ZNF451	zinc finger protein 451
RALGAPB	Ral GTPase activating protein non-catalytic beta subunit
MLXIP	MLX interacting protein
NDOR1	NADPH dependent diflavin oxidoreductase 1
YIF1B	Yip1 interacting factor homolog B, membrane trafficking protein
ARSG	arylsulfatase G
RHD	Rh blood group D antigen
THBS1	thrombospondin 1
RAI1	retinoic acid induced 1
GLG1	golgi glycoprotein 1
NRGN	neurogranin
NFATC1	nuclear factor of activated T-cells 1
ZNRF1	zinc and ring finger 1, E3 ubiquitin protein ligase
NETO2	neuropilin and tolloid like 2
SLC20A1	solute carrier family 20 member 1
MAST4	microtubule associated serine/threonine kinase family member 4
SUPT16H	SPT16 homolog, facilitates chromatin remodeling subunit
ZNF740	zinc finger protein 740
MIR6756///MCAM	microRNA 6756///melanoma cell adhesion molecule
RACGAP1	Rac GTPase activating protein 1
KIF15	kinesin family member 15
TAF1A	TATA-box binding protein associated factor, RNA polymerase I subunit A
CPA6	carboxypeptidase A6
DISP1	dispatched RND transporter family member 1
PAOX	polyamine oxidase (exo-N4-amino)
MYOM2	myomesin 2
PLEKHA7	pleckstrin homology domain containing A7
PIN1	peptidylprolyl cis/trans isomerase, NIMA-interacting 1
FBXO32	F-box protein 32
TMEM44	transmembrane protein 44
SPINK7	serine peptidase inhibitor, Kazal type 7 (putative)
ANLN	anillin actin binding protein
MIA3	MIA family member 3, ER export factor
URM1	ubiquitin related modifier 1
MPP3	membrane palmitoylated protein 3
FUCA2	fucosidase, alpha-L- 2, plasma
TIA1	TIA1 cytotoxic granule-associated RNA binding protein
STRIP2	striatin interacting protein 2
APOBEC3B	apolipoprotein B mRNA editing enzyme catalytic subunit 3B
NCAPH2	non-SMC condensin II complex subunit H2
UHRF1BP1	UHRF1 binding protein 1
GFM1	G elongation factor mitochondrial 1
CDK16	cyclin dependent kinase 16
MIR6734///ELOVL1	microRNA 6734///ELOVL fatty acid elongase 1
PPARD	peroxisome proliferator activated receptor delta
DNAH3	dynein axonemal heavy chain 3
C16orf59	chromosome 16 open reading frame 59
EME1	essential meiotic structure-specific endonuclease 1
LCNL1	lipocalin like 1
RREB1	ras responsive element binding protein 1
CPEB2-AS1	CPEB2 antisense RNA 1 (head to head)
LEMD3	LEM domain containing 3
ACAA1	acetyl-CoA acyltransferase 1
SCLY	selenocysteine lyase
RBBP4	RB binding protein 4, chromatin remodeling factor
CEP170P1///CEP170	centrosomal protein 170 pseudogene 1///centrosomal protein 170
DNAH1	dynein axonemal heavy chain 1
TMEM246	transmembrane protein 246
NCBP2	nuclear cap binding protein subunit 2
S100PBP	S100P binding protein
HNMT	histamine N-methyltransferase
SP110	SP110 nuclear body protein
LOC100287590	uncharacterized LOC100287590
HOXB5	homeobox B5
XPO1	exportin 1
ZNF70	zinc finger protein 70
NOL11	nucleolar protein 11
GUSB	glucuronidase beta
IGDCC3	immunoglobulin superfamily DCC subclass member 3
PAWR	pro-apoptotic WT1 regulator
CCNL1	cyclin L1
TMEM206	transmembrane protein 206
GGTLC1	gamma-glutamyltransferase light chain 1
TET2	tet methylcytosine dioxygenase 2
NUP62CL	nucleoporin 62 C-terminal like
BMP1	bone morphogenetic protein 1
CEP126	centrosomal protein 126
BSPRY	B-box and SPRY domain containing
STX17-AS1	STX17 antisense RNA 1
SLC41A3	solute carrier family 41 member 3
GYS2	glycogen synthase 2
ALS2CL	ALS2 C-terminal like
NBN	nibrin
QSOX1	quiescin sulfhydryl oxidase 1
GBP5	guanylate binding protein 5
SLC35G2	solute carrier family 35 member G2
WDR76	WD repeat domain 76
FAM234B	family with sequence similarity 234 member B
EHD3	EH domain containing 3
HSPBAP1	HSPB1 associated protein 1
SYNM	synemin
ACAD10	acyl-CoA dehydrogenase family member 10
ARMC8	armadillo repeat containing 8
CHST4	carbohydrate sulfotransferase 4
TAZ	tafazzin
PEX10	peroxisomal biogenesis factor 10
HBA2///HBA1	hemoglobin subunit alpha 2///hemoglobin subunit alpha 1
PTK2	protein tyrosine kinase 2
PXYLP1	2-phosphoxylose phosphatase 1
MAPT-AS1	MAPT antisense RNA 1
YRDC	yrdC N6-threonylcarbamoyltransferase domain containing
CEP192	centrosomal protein 192
CERS4	ceramide synthase 4
LRRC6	leucine rich repeat containing 6
PLEKHF1	pleckstrin homology and FYVE domain containing 1
IL17RC	interleukin 17 receptor C
DLGAP5	DLG associated protein 5
KLK12	kallikrein related peptidase 12
GEMIN2	gem nuclear organelle associated protein 2
CASC7///AGO2	cancer susceptibility candidate 7 (non-protein coding)///argonaute 2, RISC catalytic component
RBM22	RNA binding motif protein 22
GTF2H2C_2///GTF2H2C///GTF2H2B///GTF2H2	GTF2H2 family member C, copy 2///GTF2H2 family member C///general transcription factor IIH subunit 2B (pseudogene)///general transcription factor IIH subunit 2
SLPI	secretory leukocyte peptidase inhibitor
C1orf210	chromosome 1 open reading frame 210
YARS	tyrosyl-tRNA synthetase
KLK8	kallikrein related peptidase 8
NNT	nicotinamide nucleotide transhydrogenase
NIPAL4	NIPA like domain containing 4
PDK2	pyruvate dehydrogenase kinase 2
EIF2AK2	eukaryotic translation initiation factor 2 alpha kinase 2
KBTBD2	kelch repeat and BTB domain containing 2
SNHG18	small nucleolar RNA host gene 18
TAF5	TATA-box binding protein associated factor 5
RIPPLY3	ripply transcriptional repressor 3
FLI1	Fli-1 proto-oncogene, ETS transcription factor
SPNS2	sphingolipid transporter 2
MTMR14	myotubularin related protein 14
UTP4	UTP4, small subunit processome component
NDUFB4	NADH:ubiquinone oxidoreductase subunit B4
UBE2V2	ubiquitin conjugating enzyme E2 V2
SMARCD1	SWI/SNF related, matrix associated, actin dependent regulator of chromatin, subfamily d, member 1
RNF125	ring finger protein 125
LYNX1	Ly6/neurotoxin 1
PMS2P1	PMS1 homolog 2, mismatch repair system component pseudogene 1
DNAJC25-GNG10///DNAJC25	DNAJC25-GNG10 readthrough///DnaJ heat shock protein family (Hsp40) member C25
EXOSC2	exosome component 2
POC1A	POC1 centriolar protein A
SSR3	signal sequence receptor subunit 3
GPR84	G protein-coupled receptor 84
TTC28-AS1	TTC28 antisense RNA 1
LCN2	lipocalin 2
RAB23	RAB23, member RAS oncogene family
TRIM16	tripartite motif containing 16
ATR	ATR serine/threonine kinase
SPINT1	serine peptidase inhibitor, Kunitz type 1
GNA12	G protein subunit alpha 12
RIPK2	receptor interacting serine/threonine kinase 2
R3HCC1L	R3H domain and coiled-coil containing 1 like
WDR89	WD repeat domain 89
HAPLN3	hyaluronan and proteoglycan link protein 3
IFIT3	interferon induced protein with tetratricopeptide repeats 3
ZDHHC6	zinc finger DHHC-type containing 6
COA3	cytochrome c oxidase assembly factor 3
C11orf31	chromosome 11 open reading frame 31
MUC6	mucin 6, oligomeric mucus/gel-forming
USP46-AS1	USP46 antisense RNA 1
ANKRD36BP2	ankyrin repeat domain 36B pseudogene 2
HERC5	HECT and RLD domain containing E3 ubiquitin protein ligase 5
TGM3	transglutaminase 3
PRIM1	primase (DNA) subunit 1
SLC33A1	solute carrier family 33 member 1
KHSRP	KH-type splicing regulatory protein
LOC642846///DDX12P///DDX11	DEAD/H (Asp-Glu-Ala-Asp/His) box polypeptide 11-like///DEAD/H-box helicase 12, pseudogene///DEAD/H-box helicase 11
PPP1R3C	protein phosphatase 1 regulatory subunit 3C
CHI3L1	chitinase 3 like 1
NPAS2	neuronal PAS domain protein 2
TMEM40	transmembrane protein 40
SGO2	shugoshin 2
RRP1B	ribosomal RNA processing 1B
SLC13A4	solute carrier family 13 member 4
PAIP2B	poly(A) binding protein interacting protein 2B
CDCA5	cell division cycle associated 5
NSL1	NSL1, MIS12 kinetochore complex component
LIN54	lin-54 DREAM MuvB core complex component
RPGRIP1L	RPGRIP1 like
TPRXL	tetrapeptide repeat homeobox like
OBFC1	oligonucleotide/oligosaccharide binding fold containing 1
DCAKD	dephospho-CoA kinase domain containing
C10orf54	chromosome 10 open reading frame 54
BAD	BCL2 associated agonist of cell death
GPX3	glutathione peroxidase 3
LOXL2	lysyl oxidase like 2
PCNX1	pecanex homolog 1 (Drosophila)
GOLGA2P10	golgin A2 pseudogene 10
LOC105376379	uncharacterized LOC105376379
BAX	BCL2 associated X, apoptosis regulator
HNRNPD	heterogeneous nuclear ribonucleoprotein D
LINC00933	long intergenic non-protein coding RNA 933
WBSCR17	Williams-Beuren syndrome chromosome region 17
MYBBP1A	MYB binding protein 1a
MTR	5-methyltetrahydrofolate-homocysteine methyltransferase
GPATCH3	G-patch domain containing 3
MCTS1	MCTS1, re-initiation and release factor
PHIP	pleckstrin homology domain interacting protein
FAM212A	family with sequence similarity 212 member A
UTP6	UTP6, small subunit processome component
LLGL2	LLGL2, scribble cell polarity complex component
NT5C2	5'-nucleotidase, cytosolic II
MX2	MX dynamin like GTPase 2
KRT78	keratin 78
SRSF1	serine and arginine rich splicing factor 1
SLC52A3	solute carrier family 52 member 3
LMF1	lipase maturation factor 1
STIP1	stress induced phosphoprotein 1
KIAA0101	KIAA0101
ARHGAP11A	Rho GTPase activating protein 11A
ZGRF1	zinc finger GRF-type containing 1
UBL3	ubiquitin like 3
MIPEPP3	mitochondrial intermediate peptidase pseudogene 3
THUMPD2	THUMP domain containing 2
PCNA	proliferating cell nuclear antigen
CAMSAP3	calmodulin regulated spectrin associated protein family member 3
NRM	nurim (nuclear envelope membrane protein)
PTK6	protein tyrosine kinase 6
NUP107	nucleoporin 107
CBR3-AS1	CBR3 antisense RNA 1
CKS2	CDC28 protein kinase regulatory subunit 2
ASXL1	additional sex combs like 1, transcriptional regulator
RPL39L	ribosomal protein L39 like
SLC34A3	solute carrier family 34 member 3
ATP6V0E1	ATPase H+ transporting V0 subunit e1
TRIO	trio Rho guanine nucleotide exchange factor
NCR3LG1	natural killer cell cytotoxicity receptor 3 ligand 1
HOXD10	homeobox D10
IQCG	IQ motif containing G
MAML3	mastermind like transcriptional coactivator 3
GJB1	gap junction protein beta 1
TMEM63A	transmembrane protein 63A
KIF18B	kinesin family member 18B
SMAD3	SMAD family member 3
ZFR2	zinc finger RNA binding protein 2
VWA3A	von Willebrand factor A domain containing 3A
ITFG2	integrin alpha FG-GAP repeat containing 2
NEXN	nexilin F-actin binding protein
JADE3	jade family PHD finger 3
DTX2P1-UPK3BP1-PMS2P11	DTX2P1-UPK3BP1-PMS2P11 readthrough, transcribed pseudogene
MSL3	male-specific lethal 3 homolog (Drosophila)
CD177	CD177 molecule
MIIP	migration and invasion inhibitory protein
HSF2	heat shock transcription factor 2
SF3A1	splicing factor 3a subunit 1
BIRC5	baculoviral IAP repeat containing 5
LOC102723493	uncharacterized LOC102723493
FANCG	Fanconi anemia complementation group G
DNMT1	DNA (cytosine-5-)-methyltransferase 1
LYAR	Ly1 antibody reactive
DNAJC4	DnaJ heat shock protein family (Hsp40) member C4
WNT4	Wnt family member 4
HERPUD1	homocysteine inducible ER protein with ubiquitin like domain 1
NDUFA11	NADH:ubiquinone oxidoreductase subunit A11
ZFHX3	zinc finger homeobox 3
FNDC4	fibronectin type III domain containing 4
SHROOM3	shroom family member 3
ECHDC2	enoyl-CoA hydratase domain containing 2
NCKAP1L	NCK associated protein 1 like
CAPS	calcyphosine
MAPK9	mitogen-activated protein kinase 9
SBSN	suprabasin
USP14	ubiquitin specific peptidase 14
TPX2	TPX2, microtubule nucleation factor
MMEL1	membrane metallo-endopeptidase-like 1
SUV39H2	suppressor of variegation 3-9 homolog 2
ZNF671	zinc finger protein 671
ZNF542P	zinc finger protein 542, pseudogene
CEACAM19	carcinoembryonic antigen related cell adhesion molecule 19
MELTF	melanotransferrin
ZNF684	zinc finger protein 684
PRKCI	protein kinase C iota
PIK3AP1	phosphoinositide-3-kinase adaptor protein 1
BOC	BOC cell adhesion associated, oncogene regulated
CNFN	cornifelin
KTI12///TXNDC12	KTI12 chromatin associated homolog///thioredoxin domain containing 12
C21orf91	chromosome 21 open reading frame 91
ARHGAP10	Rho GTPase activating protein 10
NOL9	nucleolar protein 9
TBC1D23	TBC1 domain family member 23
BBOX1-AS1	BBOX1 antisense RNA 1
C1orf116	chromosome 1 open reading frame 116
TACC3	transforming acidic coiled-coil containing protein 3
TPSB2	tryptase beta 2 (gene/pseudogene)
TRIM45	tripartite motif containing 45
SDHB	succinate dehydrogenase complex iron sulfur subunit B
LY96	lymphocyte antigen 96
LAP3	leucine aminopeptidase 3
SCIN	scinderin
B4GALT1	beta-1,4-galactosyltransferase 1
LINC01000	long intergenic non-protein coding RNA 1000
WBP11	WW domain binding protein 11
LOC100132057	phosphodiesterase 4D interacting protein pseudogene
TARP///TRGV9///TRGC2	TCR gamma alternate reading frame protein///T cell receptor gamma variable 9///T cell receptor gamma constant 2
CD4	CD4 molecule
ALCAM	activated leukocyte cell adhesion molecule
ANP32E	acidic nuclear phosphoprotein 32 family member E
BARX2	BARX homeobox 2
PROM2	prominin 2
EPB41L4A-AS2	EPB41L4A antisense RNA 2 (head to head)
STK17A	serine/threonine kinase 17a
SENP2	SUMO1/sentrin/SMT3 specific peptidase 2
LOC100996255	uncharacterized LOC100996255
SPRR3	small proline rich protein 3
GGPS1	geranylgeranyl diphosphate synthase 1
RBM25	RNA binding motif protein 25
MMP9	matrix metallopeptidase 9
DHX36	DEAH-box helicase 36
C17orf80	chromosome 17 open reading frame 80
ARID4B///RBM34	AT-rich interaction domain 4B///RNA binding motif protein 34
LOC100507564	uncharacterized LOC100507564
ZCCHC11	zinc finger CCHC-type containing 11
ABHD4	abhydrolase domain containing 4
SPP1	secreted phosphoprotein 1
PRKDC	protein kinase, DNA-activated, catalytic polypeptide
EDN1	endothelin 1
PBX2	PBX homeobox 2
BIN2	bridging integrator 2
CEP85	centrosomal protein 85
BANP	BTG3 associated nuclear protein
ZNF677	zinc finger protein 677
ZNF486	zinc finger protein 486
ADAMTSL4	ADAMTS like 4
LOC100507221	uncharacterized LOC100507221
VAT1	vesicle amine transport 1
CEP95	centrosomal protein 95
LOC646214	p21 protein (Cdc42/Rac)-activated kinase 2 pseudogene
KIF11	kinesin family member 11
CD86	CD86 molecule
RANBP3	RAN binding protein 3
RNF126	ring finger protein 126
AURKB	aurora kinase B
ARPP19	cAMP regulated phosphoprotein 19
ZBTB4	zinc finger and BTB domain containing 4
PPP6R2	protein phosphatase 6 regulatory subunit 2
ZNFX1	zinc finger NFX1-type containing 1
CCR1	C-C motif chemokine receptor 1
TMEM140	transmembrane protein 140
SAE1	SUMO1 activating enzyme subunit 1
IVL	involucrin
MIR1182///FAM89A	microRNA 1182///family with sequence similarity 89 member A
KIFC3	kinesin family member C3
LOC100128198	uncharacterized LOC100128198
ALKBH1	alkB homolog 1, histone H2A dioxygenase
LARS	leucyl-tRNA synthetase
MAP1LC3A	microtubule associated protein 1 light chain 3 alpha
ZNF717	zinc finger protein 717
SVBP	small vasohibin binding protein
SNORA72	small nucleolar RNA, H/ACA box 72
ARHGEF10L	Rho guanine nucleotide exchange factor 10 like
NUP160	nucleoporin 160
PPP1R37	protein phosphatase 1 regulatory subunit 37
EXOSC10	exosome component 10
CCT8	chaperonin containing TCP1 subunit 8
ZNF281	zinc finger protein 281
CLCN6	chloride voltage-gated channel 6
SLC39A11	solute carrier family 39 member 11
MUC3B	mucin 3B, cell surface associated
LOC101930115///C16orf52///VWA3A	von Willebrand factor A domain-containing protein 3A///chromosome 16 open reading frame 52///von Willebrand factor A domain containing 3A
CCT5	chaperonin containing TCP1 subunit 5
PAXBP1	PAX3 and PAX7 binding protein 1
CERS6	ceramide synthase 6
ENO3	enolase 3
PHF20	PHD finger protein 20
RECQL5	RecQ like helicase 5
LOC101930306///RRN3P1///RRN3P2///RRN3	uncharacterized LOC101930306///RRN3 homolog, RNA polymerase I transcription factor pseudogene 1///RRN3 homolog, RNA polymerase I transcription factor pseudogene 2///RRN3 homolog, RNA polymerase I transcription factor
PLCD4	phospholipase C delta 4
APBB2	amyloid beta precursor protein binding family B member 2
EPSTI1	epithelial stromal interaction 1 (breast)
XKRX	XK related, X-linked
ZNF143	zinc finger protein 143
ISG15	ISG15 ubiquitin-like modifier
TOR1A	torsin family 1 member A
RAE1	ribonucleic acid export 1
PRUNE1	prune exopolyphosphatase
ZFPM1	zinc finger protein, FOG family member 1
ETV5	ETS variant 5
GNB4	G protein subunit beta 4
TRA2B	transformer 2 beta homolog (Drosophila)
VPS33A	VPS33A, CORVET/HOPS core subunit
PMS1	PMS1 homolog 1, mismatch repair system component
BCL2L12	BCL2 like 12
ATAD5	ATPase family, AAA domain containing 5
CTLA4	cytotoxic T-lymphocyte associated protein 4
SLC9A1	solute carrier family 9 member A1
LOC100996792///MAP2K3	dual specificity mitogen-activated protein kinase kinase 3///mitogen-activated protein kinase kinase 3
SYS1	Sys1 golgi trafficking protein
MMP25	matrix metallopeptidase 25
CPSF6	cleavage and polyadenylation specific factor 6
RNASEH2A	ribonuclease H2 subunit A
DNM1L	dynamin 1 like
TK2	thymidine kinase 2, mitochondrial
LOC101928000	uncharacterized LOC101928000
PAQR4	progestin and adipoQ receptor family member 4
ORC5	origin recognition complex subunit 5
SIPA1L3	signal induced proliferation associated 1 like 3
CSPG5	chondroitin sulfate proteoglycan 5
SRSF11	serine and arginine rich splicing factor 11
DAG1	dystroglycan 1
CCL8	C-C motif chemokine ligand 8
DVL3	dishevelled segment polarity protein 3
NAIP	NLR family apoptosis inhibitory protein
NOTCH2	notch 2
KCNJ15	potassium voltage-gated channel subfamily J member 15
ATP2B1	ATPase plasma membrane Ca2+ transporting 1
CROCC	ciliary rootlet coiled-coil, rootletin
MYPOP	Myb related transcription factor, partner of profilin
AMFR	autocrine motility factor receptor
C22orf46	chromosome 22 open reading frame 46
RNASEH2C	ribonuclease H2 subunit C
TCEANC	transcription elongation factor A N-terminal and central domain containing
DENND6B	DENN domain containing 6B
NPHP4	nephronophthisis 4
EPAS1	endothelial PAS domain protein 1
PPP1R16A	protein phosphatase 1 regulatory subunit 16A
DHX9	DEAH-box helicase 9
MIR6837///DBNL	microRNA 6837///drebrin like
TCN1	transcobalamin 1
PSRC1	proline and serine rich coiled-coil 1
TMSB15B///TMSB15A	thymosin beta 15B///thymosin beta 15a
IMPAD1	inositol monophosphatase domain containing 1
ZNF667-AS1	ZNF667 antisense RNA 1 (head to head)
MCM5	minichromosome maintenance complex component 5
HIPK2	homeodomain interacting protein kinase 2
ARPIN	actin-related protein 2/3 complex inhibitor
FAM46C	family with sequence similarity 46 member C
CTC-338M12.4	uncharacterized LOC101928649
SS18L1	SS18L1, nBAF chromatin remodeling complex subunit
GPC2	glypican 2
SLC5A3	solute carrier family 5 member 3
MREG	melanoregulin
CLN8	ceroid-lipofuscinosis, neuronal 8
SLC37A2	solute carrier family 37 member 2
ELL2	elongation factor for RNA polymerase II 2
G3BP1	G3BP stress granule assembly factor 1
GIT2	GIT ArfGAP 2
PRRC2C	proline rich coiled-coil 2C
SASH1	SAM and SH3 domain containing 1
LRRCC1	leucine rich repeat and coiled-coil centrosomal protein 1
EPPK1	epiplakin 1
RAB3D	RAB3D, member RAS oncogene family
TTC5	tetratricopeptide repeat domain 5
SEC62	SEC62 homolog, preprotein translocation factor
KLK13	kallikrein related peptidase 13
KLC3	kinesin light chain 3
MIR664B///SNORA56///DKC1	microRNA 664b///small nucleolar RNA, H/ACA box 56///dyskerin pseudouridine synthase 1
SLC25A36	solute carrier family 25 member 36
PAG1	phosphoprotein membrane anchor with glycosphingolipid microdomains 1
BAP1	BRCA1 associated protein 1
FOXF2	forkhead box F2
PAK2	p21 (RAC1) activated kinase 2
SNRPB2	small nuclear ribonucleoprotein polypeptide B2
TMPRSS11E	transmembrane protease, serine 11E
TADA2B	transcriptional adaptor 2B
SEPT6	septin 6
APOLD1///DDX47	apolipoprotein L domain containing 1///DEAD-box helicase 47
SDK2	sidekick cell adhesion molecule 2
TCF7L1	transcription factor 7 like 1
LSM8	LSM8 homolog, U6 small nuclear RNA associated
TFE3	transcription factor binding to IGHM enhancer 3
SLC37A1	solute carrier family 37 member 1
KLF13	Kruppel like factor 13
BIN1	bridging integrator 1
MNAT1	MNAT1, CDK activating kinase assembly factor
BARD1	BRCA1 associated RING domain 1
KIF20A	kinesin family member 20A
CARD19	caspase recruitment domain family member 19
ARL2	ADP ribosylation factor like GTPase 2
PRRT2	proline rich transmembrane protein 2
STX2	syntaxin 2
APAF1	apoptotic peptidase activating factor 1
C1orf162	chromosome 1 open reading frame 162
PRELID2	PRELI domain containing 2
FANCD2	Fanconi anemia complementation group D2
ATPAF1	ATP synthase mitochondrial F1 complex assembly factor 1
MTRR	5-methyltetrahydrofolate-homocysteine methyltransferase reductase
TDG	thymine DNA glycosylase
DHX33	DEAH-box helicase 33
EIF1	eukaryotic translation initiation factor 1
CUBN	cubilin
BAZ1A	bromodomain adjacent to zinc finger domain 1A
DOK3	docking protein 3
NXN	nucleoredoxin
KLF4	Kruppel like factor 4
ATP6V1C2	ATPase H+ transporting V1 subunit C2
POLG2	DNA polymerase gamma 2, accessory subunit
NLN	neurolysin
FILIP1L	filamin A interacting protein 1 like
KIR2DL1	killer cell immunoglobulin like receptor, two Ig domains and long cytoplasmic tail 1
OR7E14P	olfactory receptor family 7 subfamily E member 14 pseudogene
GNG12	G protein subunit gamma 12
TMEM38B	transmembrane protein 38B
PXDN	peroxidasin
TTLL5	tubulin tyrosine ligase like 5
TBC1D22A	TBC1 domain family member 22A
CYP2C18	cytochrome P450 family 2 subfamily C member 18
ABCA17P	ATP binding cassette subfamily A member 17, pseudogene
AFDN-AS1	AFDN antisense RNA 1 (head to head)
ORC6	origin recognition complex subunit 6
CMPK2	cytidine/uridine monophosphate kinase 2
BCCIP	BRCA2 and CDKN1A interacting protein
CCDC71L	coiled-coil domain containing 71-like
KAT6B	lysine acetyltransferase 6B
ATG13	autophagy related 13
GMDS-AS1	GMDS antisense RNA 1 (head to head)
LOC100129098	translation initiation factor IF-2
RNF167	ring finger protein 167
MMD	monocyte to macrophage differentiation associated
AGBL5	ATP/GTP binding protein like 5
FAM216A	family with sequence similarity 216 member A
CDCA3	cell division cycle associated 3
OIP5	Opa interacting protein 5
LOC102724002	uncharacterized LOC102724002
MIR9-3HG	MIR9-3 host gene
MEST	mesoderm specific transcript
PTPRCAP	protein tyrosine phosphatase, receptor type C associated protein
KMT2A	lysine methyltransferase 2A
LOC399716	uncharacterized LOC399716
MSANTD3-TMEFF1///TMEFF1	MSANTD3-TMEFF1 readthrough///transmembrane protein with EGF like and two follistatin like domains 1
BAIAP2	BAI1 associated protein 2
GNG2	G protein subunit gamma 2
DUSP12	dual specificity phosphatase 12
CXCL8	C-X-C motif chemokine ligand 8
COMMD2	COMM domain containing 2
RASAL1	RAS protein activator like 1
LCOR	ligand dependent nuclear receptor corepressor
RDH16	retinol dehydrogenase 16 (all-trans)
PPM1F	protein phosphatase, Mg2+/Mn2+ dependent 1F
WDPCP	WD repeat containing planar cell polarity effector
RGS14	regulator of G-protein signaling 14
IKZF1	IKAROS family zinc finger 1
DNAJC22	DnaJ heat shock protein family (Hsp40) member C22
ANP32D	acidic nuclear phosphoprotein 32 family member D
IL18	interleukin 18
ARHGEF2	Rho/Rac guanine nucleotide exchange factor 2
LDOC1	leucine zipper down-regulated in cancer 1
CRCT1	cysteine rich C-terminal 1
LOC100507424///ITFG2	uncharacterized LOC100507424///integrin alpha FG-GAP repeat containing 2
MDM4	MDM4, p53 regulator
INTS8	integrator complex subunit 8
GTF3C4	general transcription factor IIIC subunit 4
C4orf3	chromosome 4 open reading frame 3
GPBP1L1	GC-rich promoter binding protein 1 like 1
RHBDD3	rhomboid domain containing 3
HSPB8	heat shock protein family B (small) member 8
MAPKAPK3	mitogen-activated protein kinase-activated protein kinase 3
EEPD1	endonuclease/exonuclease/phosphatase family domain containing 1
RPP25	ribonuclease P/MRP subunit p25
SZRD1	SUZ RNA binding domain containing 1
DAXX	death domain associated protein
BICD1	BICD cargo adaptor 1
HMBOX1	homeobox containing 1
IL24	interleukin 24
BTBD11	BTB domain containing 11
FAM64A	family with sequence similarity 64 member A
FANCB	Fanconi anemia complementation group B
CRB3	crumbs 3, cell polarity complex component
ZDHHC9	zinc finger DHHC-type containing 9
ITGB3	integrin subunit beta 3
FRMD4B	FERM domain containing 4B
S100A16	S100 calcium binding protein A16
CUZD1	CUB and zona pellucida like domains 1
EIF5	eukaryotic translation initiation factor 5
FOSL2	FOS like 2, AP-1 transcription factor subunit
TTL	tubulin tyrosine ligase
ARHGEF9	Cdc42 guanine nucleotide exchange factor 9
KHDRBS1	KH RNA binding domain containing, signal transduction associated 1
PARP12	poly(ADP-ribose) polymerase family member 12
EMID1	EMI domain containing 1
SEPT8	septin 8
BAG2	BCL2 associated athanogene 2
AGTPBP1	ATP/GTP binding protein 1
INPP4A	inositol polyphosphate-4-phosphatase type I A
SPTBN4	spectrin beta, non-erythrocytic 4
ATP11C	ATPase phospholipid transporting 11C
KLHL24	kelch like family member 24
DCUN1D1	defective in cullin neddylation 1 domain containing 1
LCE3D	late cornified envelope 3D
DCAF13	DDB1 and CUL4 associated factor 13
RPL10L	ribosomal protein L10 like
FIGNL1	fidgetin like 1
CCDC18	coiled-coil domain containing 18
EMC7	ER membrane protein complex subunit 7
UPF2	UPF2 regulator of nonsense transcripts homolog (yeast)
MTHFD1	methylenetetrahydrofolate dehydrogenase, cyclohydrolase and formyltetrahydrofolate synthetase 1
COX5B	cytochrome c oxidase subunit 5B
BUB1B	BUB1 mitotic checkpoint serine/threonine kinase B
PHLDB2	pleckstrin homology like domain family B member 2
FAM83F	family with sequence similarity 83 member F
TMEM45B	transmembrane protein 45B
TRPT1	tRNA phosphotransferase 1
ARL6IP6	ADP ribosylation factor like GTPase 6 interacting protein 6
LRRC8B	leucine rich repeat containing 8 family member B
CTPS1	CTP synthase 1
EPB41L3	erythrocyte membrane protein band 4.1 like 3
CCNB2	cyclin B2
HOXD13	homeobox D13
CUL1	cullin 1
HDAC11	histone deacetylase 11
ZFP69B	ZFP69 zinc finger protein B
PAAF1	proteasomal ATPase associated factor 1
CA4	carbonic anhydrase 4
CDT1	chromatin licensing and DNA replication factor 1
SLC12A6	solute carrier family 12 member 6
PAPOLA	poly(A) polymerase alpha
DES	desmin
NSUN4	NOP2/Sun RNA methyltransferase family member 4
COCH	cochlin
LOC101927507	uncharacterized LOC101927507
PAFAH2	platelet activating factor acetylhydrolase 2
RIOK1	RIO kinase 1
ZBTB2	zinc finger and BTB domain containing 2
HHEX	hematopoietically expressed homeobox
APOC4-APOC2///APOC4///APOC2	APOC4-APOC2 readthrough (NMD candidate)///apolipoprotein C4///apolipoprotein C2
GJB2	gap junction protein beta 2
PSMA1	proteasome subunit alpha 1
HDGFRP3	hepatoma-derived growth factor, related protein 3
PDCD10	programmed cell death 10
MTMR11	myotubularin related protein 11
PLEK	pleckstrin
KDM5A	lysine demethylase 5A
CLUHP3	clustered mitochondria homolog pseudogene 3
POLD3	DNA polymerase delta 3, accessory subunit
TPCN1	two pore segment channel 1
ZFC3H1	zinc finger C3H1-type containing
MIR31HG	MIR31 host gene
EMC8	ER membrane protein complex subunit 8
QPCTL	glutaminyl-peptide cyclotransferase like
TBC1D30	TBC1 domain family member 30
ZNF219	zinc finger protein 219
DNAJC17	DnaJ heat shock protein family (Hsp40) member C17
LOC105379499///FLJ45482	uncharacterized LOC105379499///uncharacterized LOC645566
ARHGAP21	Rho GTPase activating protein 21
DAPL1	death associated protein like 1
MAD2L1	MAD2 mitotic arrest deficient-like 1 (yeast)
SNORD68///RPL13	small nucleolar RNA, C/D box 68///ribosomal protein L13
BCO2	beta-carotene oxygenase 2
CEP57L1	centrosomal protein 57 like 1
NUCKS1	nuclear casein kinase and cyclin dependent kinase substrate 1
USP48	ubiquitin specific peptidase 48
WWC2///CLDN22	WW and C2 domain containing 2///claudin 22
PFKP	phosphofructokinase, platelet
SMYD2	SET and MYND domain containing 2
IL21R	interleukin 21 receptor
SPRYD7	SPRY domain containing 7
SUPT7L	SPT7-like STAGA complex gamma subunit
MAPK12	mitogen-activated protein kinase 12
TFF3	trefoil factor 3
DAPK2	death associated protein kinase 2
EVI5L	ecotropic viral integration site 5 like
C12orf65	chromosome 12 open reading frame 65
DUT	deoxyuridine triphosphatase
CUL2	cullin 2
AIF1	allograft inflammatory factor 1
ZNF200	zinc finger protein 200
POLR2L	RNA polymerase II subunit L
GSTA1	glutathione S-transferase alpha 1
KLRD1	killer cell lectin like receptor D1
XPNPEP1	X-prolyl aminopeptidase 1
RAVER1	ribonucleoprotein, PTB binding 1
IGKV1OR2-118	immunoglobulin kappa variable 1/OR2-118 (pseudogene)
FAM204A	family with sequence similarity 204 member A
CPNE8	copine 8
CREB1	cAMP responsive element binding protein 1
TDRKH	tudor and KH domain containing
CEP55	centrosomal protein 55
PARVG	parvin gamma
SCRN2	secernin 2
LAMA4	laminin subunit alpha 4
CCNB1	cyclin B1
HAUS8	HAUS augmin like complex subunit 8
NUP153	nucleoporin 153
FAM83C	family with sequence similarity 83 member C
LOC101930279///FLJ42351	serine/arginine repetitive matrix protein 3-like///uncharacterized LOC400999
TMEM79	transmembrane protein 79
NAA25	N(alpha)-acetyltransferase 25, NatB auxiliary subunit
PSMD12	proteasome 26S subunit, non-ATPase 12
RSPH1	radial spoke head 1 homolog
PARP1	poly(ADP-ribose) polymerase 1
PCYT1A	phosphate cytidylyltransferase 1, choline, alpha
SLC16A1	solute carrier family 16 member 1
TFAM	transcription factor A, mitochondrial
BCLAF1	BCL2 associated transcription factor 1
DRC3	dynein regulatory complex subunit 3
ERO1B	endoplasmic reticulum oxidoreductase 1 beta
SLC30A4	solute carrier family 30 member 4
ZC3H12D	zinc finger CCCH-type containing 12D
NAG18	NAG18 mRNA
ITGB1	integrin subunit beta 1
NEFH	neurofilament heavy polypeptide
SKP2	S-phase kinase-associated protein 2, E3 ubiquitin protein ligase
SMS	spermine synthase
JMJD7///JMJD7-PLA2G4B	jumonji domain containing 7///JMJD7-PLA2G4B readthrough
FAM27B///FAM27C///FAM182B///FAM182A	family with sequence similarity 27 member B///family with sequence similarity 27 member C///family with sequence similarity 182 member B///family with sequence similarity 182 member A
CHD1	chromodomain helicase DNA binding protein 1
POLR2B	RNA polymerase II subunit B
LINC00959	long intergenic non-protein coding RNA 959
LIG3	DNA ligase 3
ADAM19	ADAM metallopeptidase domain 19
TPP1	tripeptidyl peptidase 1
RAB3IP	RAB3A interacting protein
EVPL	envoplakin
LINC01305	long intergenic non-protein coding RNA 1305
PADI1	peptidyl arginine deiminase 1
PCBP4	poly(rC) binding protein 4
DMKN	dermokine
ADNP2	ADNP homeobox 2
C4orf46	chromosome 4 open reading frame 46
SPOCK2	sparc/osteonectin, cwcv and kazal-like domains proteoglycan (testican) 2
CORO1C	coronin 1C
CTBP1-AS2	CTBP1 antisense RNA 2 (head to head)
SLCO3A1	solute carrier organic anion transporter family member 3A1
USP13	ubiquitin specific peptidase 13 (isopeptidase T-3)
DBR1	debranching RNA lariats 1
LOC100233156///TEKT4P2///MAFIP	tektin 4 pseudogene///tektin 4 pseudogene 2///MAFF interacting protein (pseudogene)
HSPA13	heat shock protein family A (Hsp70) member 13
LINC01128	long intergenic non-protein coding RNA 1128
PIGR	polymeric immunoglobulin receptor
EXOSC8	exosome component 8
LOC101928269///LOC100506403///RUNX1	uncharacterized LOC101928269///uncharacterized LOC100506403///runt related transcription factor 1
AMACR	alpha-methylacyl-CoA racemase
CEBPG	CCAAT/enhancer binding protein gamma
LOC101928631///ZNF77	uncharacterized LOC101928631///zinc finger protein 77
TIMP3	TIMP metallopeptidase inhibitor 3
ZNF836	zinc finger protein 836
RBM26	RNA binding motif protein 26
RHCG	Rh family C glycoprotein
LOC441178	uncharacterized LOC441178
ZNF764	zinc finger protein 764
TAF4	TATA-box binding protein associated factor 4
C12orf4	chromosome 12 open reading frame 4
EXOSC9	exosome component 9
FBXO45	F-box protein 45
SRSF4	serine and arginine rich splicing factor 4
REEP1	receptor accessory protein 1
SLC35C2	solute carrier family 35 member C2
ANGEL1	angel homolog 1
ZNF662	zinc finger protein 662
SLFN11	schlafen family member 11
GTF3C5	general transcription factor IIIC subunit 5
TMEM70	transmembrane protein 70
EPB41L4A	erythrocyte membrane protein band 4.1 like 4A
MINOS1	mitochondrial inner membrane organizing system 1
RPUSD2	RNA pseudouridylate synthase domain containing 2
GCNT4	glucosaminyl (N-acetyl) transferase 4, core 2
LOC375196	uncharacterized LOC375196
TYW5	tRNA-yW synthesizing protein 5
LOC100505715	uncharacterized LOC100505715
SELL	selectin L
PNPLA4	patatin like phospholipase domain containing 4
DUOXA1	dual oxidase maturation factor 1
SORBS2	sorbin and SH3 domain containing 2
RIC8B	RIC8 guanine nucleotide exchange factor B
RAD18	RAD18, E3 ubiquitin protein ligase
ZNF33A	zinc finger protein 33A
EPN3	epsin 3
TTC14	tetratricopeptide repeat domain 14
NUFIP2	NUFIP2, FMR1 interacting protein 2
TNKS1BP1	tankyrase 1 binding protein 1
ARF3	ADP ribosylation factor 3
RBM45	RNA binding motif protein 45
PGAP3	post-GPI attachment to proteins 3
TMEM106C	transmembrane protein 106C
OLFML2B	olfactomedin like 2B
PITX1	paired like homeodomain 1
PRSS3	protease, serine 3
PASK	PAS domain containing serine/threonine kinase
TCERG1	transcription elongation regulator 1
MCOLN2	mucolipin 2
FUBP1	far upstream element binding protein 1
C12orf60	chromosome 12 open reading frame 60
LRRC8D	leucine rich repeat containing 8 family member D
IL20RA	interleukin 20 receptor subunit alpha
MYO5A	myosin VA
AKT2	AKT serine/threonine kinase 2
LMNB1	lamin B1
DNAJB11	DnaJ heat shock protein family (Hsp40) member B11
DNAJC27	DnaJ heat shock protein family (Hsp40) member C27
TPSB2///TPSAB1	tryptase beta 2 (gene/pseudogene)///tryptase alpha/beta 1
MACROD2	MACRO domain containing 2
HJURP	Holliday junction recognition protein
KLHL5	kelch like family member 5
OSMR	oncostatin M receptor
TRMT2B	tRNA methyltransferase 2 homolog B
TTC4	tetratricopeptide repeat domain 4
NUP58	nucleoporin 58
RAD51	RAD51 recombinase
GATS	GATS, stromal antigen 3 opposite strand
CSTF3	cleavage stimulation factor subunit 3
DNAJB12	DnaJ heat shock protein family (Hsp40) member B12
CEND1	cell cycle exit and neuronal differentiation 1
CASP9	caspase 9
CPPED1	calcineurin like phosphoesterase domain containing 1
CDC73	cell division cycle 73
HMGN2	high mobility group nucleosomal binding domain 2
FAM214A	family with sequence similarity 214 member A
CEP78	centrosomal protein 78
PHF19	PHD finger protein 19
LRP10	LDL receptor related protein 10
LIN52	lin-52 DREAM MuvB core complex component
PLLP	plasmolipin
GPATCH2	G-patch domain containing 2
RAI14	retinoic acid induced 14
NFATC2IP	nuclear factor of activated T-cells 2 interacting protein
FAM167A	family with sequence similarity 167 member A
MRPS6	mitochondrial ribosomal protein S6
GDAP2	ganglioside induced differentiation associated protein 2
NDST2	N-deacetylase and N-sulfotransferase 2
PCSK7	proprotein convertase subtilisin/kexin type 7
SP6	Sp6 transcription factor
C19orf33	chromosome 19 open reading frame 33
RAB8B	RAB8B, member RAS oncogene family
DTNBP1	dystrobrevin binding protein 1
DEPTOR	DEP domain containing MTOR-interacting protein
NOP58	NOP58 ribonucleoprotein
MIR17HG///MIR92A1///MIR20A///MIR19B1///MIR19A///MIR18A///MIR17	miR-17-92a-1 cluster host gene///microRNA 92a-1///microRNA 20a///microRNA 19b-1///microRNA 19a///microRNA 18a///microRNA 17
ZSCAN18	zinc finger and SCAN domain containing 18
IRAK1BP1	interleukin 1 receptor associated kinase 1 binding protein 1
FAT1	FAT atypical cadherin 1
LOC101928277	uncharacterized LOC101928277
KCNK6	potassium two pore domain channel subfamily K member 6
DENND5B	DENN domain containing 5B
TMEM68	transmembrane protein 68
C12orf54	chromosome 12 open reading frame 54
DMTF1	cyclin D binding myb like transcription factor 1
MIS12	MIS12, kinetochore complex component
LRRC72	leucine rich repeat containing 72
DDX18	DEAD-box helicase 18
ADGRF1	adhesion G protein-coupled receptor F1
ERI1	exoribonuclease 1
ASB2	ankyrin repeat and SOCS box containing 2
PLEKHG4	pleckstrin homology and RhoGEF domain containing G4
CAPN10-AS1	CAPN10 antisense RNA 1 (head to head)
FCER1A	Fc fragment of IgE receptor Ia
ZNF174	zinc finger protein 174
RERE	arginine-glutamic acid dipeptide repeats
WDR66	WD repeat domain 66
EHF	ETS homologous factor
ZNF664	zinc finger protein 664
ZNF639	zinc finger protein 639
CDKN2C	cyclin dependent kinase inhibitor 2C
ERVMER34-1	endogenous retrovirus group MER34 member 1
CD82	CD82 molecule
DDX55	DEAD-box helicase 55
NONO	non-POU domain containing, octamer-binding
PIK3C2B	phosphatidylinositol-4-phosphate 3-kinase catalytic subunit type 2 beta
CBX2	chromobox 2
TK1	thymidine kinase 1
XRCC4	X-ray repair cross complementing 4
HDAC5	histone deacetylase 5
BTRC	beta-transducin repeat containing E3 ubiquitin protein ligase
OGFOD3	2-oxoglutarate and iron dependent oxygenase domain containing 3
CCDC69	coiled-coil domain containing 69
VCPKMT	valosin containing protein lysine methyltransferase
BLOC1S5-TXNDC5///TXNDC5	BLOC1S5-TXNDC5 readthrough (NMD candidate)///thioredoxin domain containing 5
AXIN1	axin 1
[truncated: 5,645 more rows]
