# Supplementary material for: Knockdown of RBM15 inhibits tumor progression and the JAK-STAT signaling pathway in cervical cancer
Source: BMC Cancer. 2023 Jul 20;23:684. doi: 10.1186/s12885-023-11163-z (PMC10360283; doi:10.1186/s12885-023-11163-z)
Supplement: Supplementary file 5 — Supplementary Material 5 [file 12885_2023_11163_MOESM5_ESM.xlsx]

## Sheet: Sheet1
Name	Description	log2FoldChange	pval	up/down
MMP1	matrix metallopeptidase 1	5.49	4.37e-14	up
INHBA	inhibin beta A subunit	4.13	1.25e-12	up
CXCL13	C-X-C motif chemokine ligand 13	4.08	6.56e-10	up
SPP1	secreted phosphoprotein 1	3.96	9.9e-17	up
CDKN2A	cyclin dependent kinase inhibitor 2A	3.78	2.68e-20	up
CCL18	C-C motif chemokine ligand 18	3.58	9.03e-09	up
MIR8071-2	microRNA 8071-2	3.55	1.02e-06	up
UBD	ubiquitin D	3.46	1.49e-09	up
CXCL8	C-X-C motif chemokine ligand 8	3.46	5.9e-08	up
NEK2	NIMA related kinase 2	3.4	2.81e-12	up
APOC1	apolipoprotein C1	3.36	6.1e-14	up
SYCP2	synaptonemal complex protein 2	3.34	2.49e-10	up
HELLS	helicase, lymphoid-specific	3.31	3.35e-12	up
SYNGR3	synaptogyrin 3	3.24	2.63e-12	up
FN1	fibronectin 1	3.06	8.66e-06	up
IFI44L	interferon induced protein 44 like	2.96	9.84e-06	up
MCM5	minichromosome maintenance complex component 5	2.96	1.11e-11	up
MUC16	mucin 16, cell surface associated	2.86	5.79e-06	up
CHAF1A	chromatin assembly factor 1 subunit A	2.84	1.33e-15	up
GINS2	GINS complex subunit 2	2.8	2.9e-12	up
MMP12	matrix metallopeptidase 12	2.68	4.12e-09	up
IGHM	immunoglobulin heavy constant mu	2.66	2.84e-06	up
MLIP	muscular LMNA-interacting protein	2.64	7.82e-05	up
AGR2	anterior gradient 2, protein disulphide isomerase family member	2.59	0.00059	up
DTL	denticleless E3 ubiquitin protein ligase homolog	2.58	2.47e-13	up
SPRR3	small proline rich protein 3	-4.64	6.97e-10	down
CDA	cytidine deaminase	-4.67	1.14e-12	down
SPRR2C	small proline rich protein 2C (pseudogene)	-4.68	2.08e-08	down
UPK1A	uroplakin 1A	-4.7	2.19e-18	down
TMPRSS11E	transmembrane protease, serine 11E	-4.78	2.44e-12	down
DUSP1	dual specificity phosphatase 1	-4.79	1.4e-11	down
ALOX12B	arachidonate 12-lipoxygenase, 12R type	-4.84	4.31e-09	down
SPINK5	serine peptidase inhibitor, Kazal type 5	-4.98	4.21e-14	down
SPRR2B	small proline rich protein 2B	-5.09	2.08e-09	down
EREG	epiregulin	-5.11	1.03e-13	down
SCEL	sciellin	-5.11	4.59e-13	down
EDN3	endothelin 3	-5.13	1.52e-17	down
KLK12	kallikrein related peptidase 12	-5.24	9.89e-14	down
CRCT1	cysteine rich C-terminal 1	-5.54	3.06e-12	down
RHCG	Rh family C glycoprotein	-5.54	1e-11	down
ALOX12	arachidonate 12-lipoxygenase, 12S type	-5.56	2.35e-15	down
KRT4	keratin 4	-5.76	1.87e-08	down
CWH43	cell wall biogenesis 43 C-terminal homolog	-5.91	6.22e-14	down
ENDOU	endonuclease, poly(U) specific	-6.11	1.99e-22	down
SLURP1	secreted LY6/PLAUR domain containing 1	-6.12	8.9e-18	down
DSG1	desmoglein 1	-6.34	5.22e-16	down
MAL	mal, T-cell differentiation protein	-6.35	8.69e-23	down
KRT1	keratin 1	-6.46	2.52e-16	down
CRISP3	cysteine rich secretory protein 3	-7.21	2.7e-14	down
CRNN	cornulin	-8.07	4.39e-23	down
