# Supplementary material for: Knockdown of RBM15 inhibits tumor progression and the JAK-STAT signaling pathway in cervical cancer
Source: BMC Cancer. 2023 Jul 20;23:684. doi: 10.1186/s12885-023-11163-z (PMC10360283; doi:10.1186/s12885-023-11163-z)
Supplement: Supplementary file 7 — Supplementary Material 7 [file 12885_2023_11163_MOESM7_ESM.xlsx]

## Sheet: Sheet1
gene	Description	Up/down
WTAP	WT1 associated protein	down
RBM15	RNA binding motif protein 15	up
CBLL1	Cbl proto-oncogene like 1	down
YTHDC2	YTH domain containing 2	down
IGF2BP3	insulin-like growth factor 2 mRNA binding protein 3	up
